# Supplementary material for: A Caenorhabditis elegans protein with a PRDM9-like SET domain localizes to chromatin-associated foci and promotes spermatocyte gene expression, sperm production and fertility
Source: PLoS Genet. 2018 Apr 27;14(4):e1007295. doi: 10.1371/journal.pgen.1007295 (PMC5942854; doi:10.1371/journal.pgen.1007295)
Supplement: S2 File — (XLSX) [file pgen.1007295.s002.xlsx]

## Sheet: N2-17 FC Pval
	logFC	logCPM	PValue	FDR
msp-49	-2.45725	7.3896	7.03e-44	9.9e-40
ssp-10	-2.38242	7.49972	3.18e-42	2.24e-38
msp-45	-2.07954	7.49895	4.26e-34	2e-30
nspd-2	-2.62366	7.88781	1.57e-31	5.51e-28
msp-57	-2.43232	7.16618	5.55e-28	1.56e-24
msp-3	-2.07222	7.04957	5.34e-27	1.25e-23
msp-78	-1.94971	7.58984	1.93e-24	3.88e-21
msp-81	-1.49618	8.61934	3.26e-23	5.71e-20
msp-152	-1.57377	7.99406	3.65e-23	5.71e-20
Y59E9AR.1	-2.1641	6.19023	3.9e-22	5e-19
Y59E9AR.7	-2.1641	6.19023	3.91e-22	5e-19
msp-77	-1.38779	8.0795	3.39e-21	3.98e-18
msp-59	-1.19289	8.05984	3.6e-20	3.9e-17
msp-51	-2.17881	7.73954	5.8e-19	5.84e-16
msd-2	-1.46989	7.98733	1.04e-18	9.8e-16
gut-2	-7.40373	4.72489	3.58e-18	3.15e-15
ola-1	-6.19434	4.95714	2.43e-17	2.02e-14
F58A6.9	-1.85175	6.90712	4.28e-17	3.35e-14
nspc-10	-3.7554	5.01824	6.93e-17	5.14e-14
msd-3	-1.9205	6.54941	9e-16	6.03e-13
msd-1	-1.9205	6.54941	9e-16	6.03e-13
msp-36	-0.963742	8.83966	2.67e-15	1.71e-12
msp-76	-1.01333	8.25182	6.2e-15	3.8e-12
msp-40	-1.0374	8.79437	8.56e-15	5.02e-12
D2062.6	-2.1107	6.02349	1.22e-14	6.86e-12
msp-79	-1.80342	7.42434	1.49e-14	8.05e-12
F32B5.4	-1.78323	6.39328	1.89e-14	9.86e-12
lipl-2	2.63215	5.54055	2.53e-14	1.27e-11
msp-56	-1.14979	8.27415	3.68e-14	1.79e-11
msp-38	-1.29768	7.29201	6.87e-14	3.22e-11
col-147	-0.71552	9.51265	1.18e-13	5.36e-11
msp-50	-1.21182	7.56851	1.43e-13	6.3e-11
ugt-13	-5.99896	4.02559	4.62e-13	1.97e-10
msp-33	-0.951979	8.20378	8.18e-13	3.39e-10
ssp-11	-0.963738	8.0944	1.2e-12	4.7e-10
ssp-9	-0.963738	8.0944	1.2e-12	4.7e-10
nspc-9	-1.83481	5.47352	1.54e-12	5.85e-10
msp-65	-2.19834	6.16576	2.52e-12	9.33e-10
T25F10.6	-0.602373	9.64036	3.61e-12	1.3e-09
unc-15	-1.30938	6.73292	5.47e-12	1.92e-09
F56A4.2	-0.755948	8.56176	6.44e-12	2.17e-09
clec-209	-0.755948	8.56176	6.47e-12	2.17e-09
pud-4	-1.09711	7.61595	9.83e-12	3.22e-09
set-17	-3.09586	5.1541	3.02e-11	9.68e-09
Y38E10A.14	-1.60824	6.17657	4.83e-11	1.51e-08
msp-19	-1.56124	7.59712	1.06e-10	3.23e-08
msp-64	-1.03002	7.99879	1.1e-10	3.3e-08
F55B11.3	-1.39774	6.00617	1.14e-10	3.33e-08
msp-10	-2.12942	7.28011	3.39e-10	9.73e-08
F08H9.2	-1.08845	7.13287	2.37e-09	6.66e-07
F19B6.1	-6.86688	3.06472	3.75e-09	1.04e-06
Y59E9AL.3	-1.33216	5.80687	1.07e-08	2.85e-06
Y59E9AL.2	-1.33216	5.80687	1.07e-08	2.85e-06
psr-1	-6.7555	3.241	1.5e-08	3.91e-06
msp-31	-0.805883	8.76358	1.62e-08	4.15e-06
pud-1.1	-0.58212	10.4705	1.8e-08	4.46e-06
pud-1.2	-0.58212	10.4705	1.8e-08	4.46e-06
msp-53	-1.3986	7.23834	3.09e-08	7.49e-06
C08F11.12	-2.8906	4.05504	3.28e-08	7.84e-06
msp-113	-0.815868	7.9899	3.43e-08	8.06e-06
ZK484.5	-0.702125	8.89468	5.19e-08	1.2e-05
W02B12.12	-7.13527	4.2071	9.37e-08	2.13e-05
act-2	-0.503641	9.39926	1.04e-07	2.33e-05
oig-2	1.23264	6.55102	1.17e-07	2.58e-05
F46F5.6	-4.91333	3.55195	2.17e-07	4.71e-05
pud-3	-1.40186	7.37822	3e-07	6.4e-05
W02D9.6	-1.57186	4.85798	3.92e-07	8.23e-05
T20G5.8	-2.86529	4.1986	4.47e-07	9.26e-05
ssq-1	-0.732325	7.76583	6.56e-07	0.00013389
D2062.7	-1.15662	6.24458	7.64e-07	0.000153735
D2030.2	-2.75285	4.2701	1.18e-06	0.000233246
nspc-12	-1.17155	5.45035	1.28e-06	0.000246654
nspc-15	-1.17155	5.45035	1.28e-06	0.000246654
msp-55	-1.02564	6.02489	1.38e-06	0.000263222
grd-10	-1.07172	5.41673	1.9e-06	0.00035614
nspd-4	-1.50414	6.56337	2e-06	0.000371389
F40F8.5	-0.791235	7.50366	2.75e-06	0.000502645
col-7	-0.716611	8.51012	3.28e-06	0.000588369
col-39	0.402751	10.2816	3.3e-06	0.000588369
fbxa-156	-6.27529	3.74571	3.83e-06	0.000673324
efhd-1	6.48163	2.79302	4.51e-06	0.000783163
ssq-4	-0.629574	7.92153	4.73e-06	0.000812425
gon-14	-6.19923	3.20363	7.65e-06	0.00129756
T24B8.5	-1.06511	5.4404	8.64e-06	0.00144785
ZC410.5	6.22943	2.46216	1.11e-05	0.00184026
C33F10.1	-0.668486	7.67074	1.14e-05	0.00186046
W02D9.7	-0.857492	6.67401	1.84e-05	0.00296968
gipc-2	-0.589709	7.76701	2.23e-05	0.00357489
sss-1	-0.505116	8.37518	2.43e-05	0.00383956
unc-54	-0.358789	9.7923	3.21e-05	0.00501944
lec-5	0.54418	8.0086	3.87e-05	0.00599116
F46F5.9	-3.67765	3.16658	4.02e-05	0.00614587
Y19D10A.12	-0.570601	7.56676	5.51e-05	0.00833905
pud-2.1	-0.433525	11.058	5.63e-05	0.00835368
pud-2.2	-0.433525	11.058	5.64e-05	0.00835368
D1086.12	-5.9482	2.52634	6.11e-05	0.00896719
msd-4	-0.551573	8.09564	6.26e-05	0.00908823
col-143	-0.539693	7.99851	6.42e-05	0.00922261
C18C4.17	6.24733	2.74608	7.45e-05	0.0105996
D1086.7	-0.991849	5.39127	7.96e-05	0.0112085
Y24D9A.13	-2.34521	4.90207	0.000104076	0.0143689
pqn-44	2.43379	2.74688	0.000104108	0.0143689
his-41	0.600021	7.41209	0.00011369	0.0154542
Y65B4BM.2	6.38127	3.60052	0.000114166	0.0154542
F35F10.5	2.23346	4.19567	0.000117376	0.0157373
Y49F6B.9	-4.85248	2.60966	0.000122267	0.0162384
nspc-14	-0.751495	6.35992	0.000125678	0.0165355
mdh-1	-0.972684	5.74342	0.000127336	0.0165985
egl-44	-6.52915	2.99592	0.000134364	0.0173539
col-146	0.479049	9.25786	0.00016411	0.0210031
ssq-2	-0.574209	7.49075	0.000218003	0.0276491
K02A6.3	-4.29231	2.67692	0.000222183	0.0279276
nspb-2	-1.17224	5.34579	0.000231556	0.0288482
fbxa-55	-5.74598	2.2883	0.000244478	0.0301149
M02H5.8	-0.982469	6.57173	0.000246002	0.0301149
nspc-4	-0.881236	5.82706	0.000284852	0.0345702
Y102A5C.36	1.39985	4.58435	0.00028941	0.0348232
Y69E1A.5	0.626957	7.04215	0.000302576	0.0360157
Y41E3.7	4.00306	3.60682	0.000304437	0.0360157
Y51A2D.14	0.773189	7.4866	0.000308706	0.0362163
mlc-1	-0.330811	9.73427	0.000336069	0.0391006
ZK105.1	-0.887188	5.63263	0.000354163	0.0408681
him-8	-3.37716	2.71746	0.000403317	0.0461617
mcm-6	-4.40115	2.76036	0.000466541	0.0529675
Y55F3BR.6	0.688308	6.3864	0.00049558	0.0558142
apc-10	-1.74747	4.35252	0.000536808	0.0599776
C24A3.2	0.833942	5.9698	0.000560181	0.0620963
T27A3.4	-0.407334	8.47289	0.000596945	0.0656546
Y50D4B.3	-1.22822	4.56035	0.000647974	0.0707145
T08B2.12	2.9319	7.17772	0.000720345	0.0780078
nos-3	1.35136	4.51138	0.000734626	0.078349
F19C6.12	1.33747	4.2565	0.000734626	0.078349
T04D3.5	-1.66606	3.75373	0.000827905	0.0871288
tni-3	-0.646641	6.36091	0.000829326	0.0871288
ZK813.2	-0.723587	5.85509	0.0009495	0.0990152
rrf-1	-5.50441	2.69787	0.000977513	0.0990446
glb-18	5.43813	2.44884	0.000977513	0.0990446
smi-1	5.43142	2.09438	0.000977513	0.0990446
K08E7.8	-3.41012	2.69605	0.000977923	0.0990446
nhr-68	-6.07301	3.18548	0.00102134	0.10211
nspa-7	-5.65624	2.28706	0.00102862	0.10211
nspa-6	-5.65624	2.28706	0.00102995	0.10211
gpd-3	0.316848	9.05172	0.00105751	0.103636
T04A6.1	-6.2433	2.67576	0.00106006	0.103636
Y47D9A.1	-5.20389	4.32557	0.00108318	0.105165
nspd-3	-0.590237	7.98456	0.00114699	0.110545
F37H8.5	0.531519	7.24648	0.00116096	0.110545
Y69H2.14	-0.467608	8.92759	0.00117406	0.110545
Y111B2A.32	-2.32972	3.50423	0.00117706	0.110545
Y45G12B.2	-2.84583	3.03341	0.00117785	0.110545
col-93	-0.323059	11.7157	0.00128243	0.119563
dmd-6	6.16028	3.10161	0.00135385	0.125391
ngp-1	-1.85142	4.76473	0.0014719	0.135434
C41C4.19	0.814406	4.98506	0.00156021	0.142627
Y53F4B.4	-5.60702	2.64099	0.00157846	0.143364
Y59E9AL.6	-0.620866	6.65833	0.00162656	0.146371
ttr-39	-3.64749	2.6687	0.00163235	0.146371
col-142	-0.341059	9.01056	0.00176327	0.15711
unc-27	-0.304561	9.9234	0.00178531	0.158073
ZK809.8	0.557952	6.99715	0.00186153	0.163791
nspa-4	-2.94497	5.29518	0.00190935	0.165066
nspa-5	-2.94497	5.29518	0.00190935	0.165066
fipr-10	0.856505	6.04921	0.00191119	0.165066
nhx-9	5.33983	2.01894	0.00195468	0.167793
T22D1.18	-5.79033	2.87589	0.00199598	0.1703
ZK218.16	-2.63793	7.66126	0.00216907	0.183953
Y6B3B.15	1.4824	3.86476	0.00226072	0.18914
skr-4	0.82695	5.2879	0.00226635	0.18914
sup-26	-6.00035	2.82834	0.00227055	0.18914
Y62E10A.13	2.54917	3.42113	0.0023039	0.19079
flh-1	-2.1214	3.92173	0.00244043	0.200914
spp-23	-0.523385	6.4439	0.00255067	0.208769
spp-1	-0.526523	7.37807	0.0026356	0.214474
zyx-1	0.57105	6.56593	0.00271619	0.219762
nspd-5	-0.683355	7.60183	0.00281035	0.226081
nspc-19	-1.15605	4.06493	0.00308251	0.246566
F45F2.11	-3.53061	3.15195	0.00312775	0.248771
Y50D7A.3	5.42269	2.27924	0.00316693	0.250472
dlc-3	1.28591	4.01171	0.00319895	0.251591
gyg-1	0.471507	7.17377	0.00334308	0.261466
msp-142	-0.563064	7.0338	0.00337793	0.262732
hrpf-1	-3.38744	2.56372	0.00342134	0.264646
acl-2	-1.59106	4.17628	0.0035589	0.273783
mtl-2	0.711032	6.34721	0.00365347	0.27953
nspd-10	-0.520549	7.31006	0.00369384	0.281092
abu-1	-0.888853	5.86685	0.00372121	0.281358
T28D6.3	-0.596614	5.83156	0.00373732	0.281358
dao-2	0.566285	6.66522	0.00382009	0.285981
T28A11.2	0.800385	5.65403	0.00384138	0.285981
Y53F4A.2	1.01562	4.62636	0.00385967	0.285981
T23D8.11	-1.89749	3.75259	0.00393114	0.289752
Y57A10A.44	-4.19599	2.55147	0.0040273	0.295293
F20A1.1	-0.517172	6.55122	0.00406087	0.295324
pdi-2	-0.284719	9.48138	0.00406968	0.295324
fbxa-106	-2.58042	2.37266	0.0041859	0.300658
msp-74	-2.54171	3.29109	0.0041859	0.300658
Y24D9A.8	1.0677	4.47701	0.00429454	0.306248
F56A4.3	-0.784751	5.48701	0.0043128	0.306248
ugt-29	-2.02893	3.14742	0.00435073	0.306248
Y47D7A.7	-1.99917	2.88601	0.00435073	0.306248
nspb-12	0.928534	5.20884	0.00504688	0.352555
M60.4	0.510631	6.80151	0.00505868	0.352555
C08E3.13	0.757282	6.44815	0.00526552	0.365162
F13G3.10	2.80792	3.71274	0.0054649	0.377132
nspd-9	-1.26369	4.21103	0.0055348	0.380092
T23G5.2	2.22369	3.21841	0.00576279	0.392382
act-1	-0.20473	10.7491	0.005787	0.392382
act-3	-0.20473	10.7491	0.00579737	0.392382
far-2	-0.212063	12.2452	0.00591754	0.398598
nspc-3	-2.14705	3.93119	0.00594653	0.398644
asp-5	0.232149	10.0405	0.00617347	0.411896
Y23H5A.9	1.7892	3.97176	0.00658532	0.435374
col-180	0.360787	9.10833	0.0065872	0.435374
cpr-4	-0.377987	8.41931	0.00703021	0.462482
spat-2	1.89897	3.38531	0.00709093	0.464307
col-161	0.369146	9.91537	0.00713603	0.465098
lys-4	-0.442652	6.96672	0.0072038	0.4661
K08E4.2	2.57216	2.68292	0.00726618	0.4661
C27D6.12	5.62214	2.9683	0.00730248	0.4661
K01A12.4	-0.904	4.67191	0.00731695	0.4661
M02D8.6	-0.904	4.67191	0.00731695	0.4661
hil-2	-0.670183	5.53415	0.00737031	0.466697
ntl-4	2.5956	2.62504	0.00739262	0.466697
F07A11.4	-2.22488	2.58662	0.00754693	0.472203
nstp-5	-2.13166	2.97355	0.00754693	0.472203
F44E7.5	-0.713364	5.14397	0.00758659	0.472584
col-103	-0.391278	8.67084	0.00764876	0.474358
unc-25	-5.11822	1.98866	0.00781637	0.47843
npr-5	-4.98865	2.31274	0.00781637	0.47843
ceeh-2	3.89834	2.20707	0.00781637	0.47843
K08B12.13	-0.90838	4.88452	0.00808259	0.492583
Y48E1B.8	-1.53308	2.90662	0.0081459	0.494302
gta-1	0.28923	8.648	0.00827203	0.499801
dld-1	-0.891494	5.80048	0.00843418	0.507421
F22F7.8	0.619754	5.14236	0.00853924	0.511555
F20C5.3	-1.09979	4.39872	0.00867583	0.517535
Y73B3A.23	-5.31999	2.54949	0.00872302	0.518155
col-98	-0.393935	8.64059	0.0088528	0.523654
unc-94	2.04018	3.49849	0.00896555	0.526481
F41C3.5	0.285266	8.7626	0.00897538	0.526481
D1086.3	0.660703	5.65933	0.00903956	0.528045
pph-5	-5.23079	2.44912	0.00968119	0.563189
fat-4	-0.557529	6.57429	0.00982393	0.569141
F58D5.2	-1.06881	4.32776	0.00989272	0.570777
K08D12.6	-0.299541	9.64837	0.0100704	0.578658
F47B7.1	0.67387	6.78019	0.0105116	0.601552
Y43F8B.2	1.07037	5.10306	0.0106249	0.602549
F08D12.2	-1.77895	3.23246	0.0106374	0.602549
xpo-1	-4.00779	2.77913	0.0106831	0.602549
Y37D8A.2	0.455052	6.92104	0.0107002	0.602549
T04C12.11	0.664785	5.25349	0.0107838	0.604838
col-8	-0.32423	9.42841	0.0108897	0.608352
ZK546.3	-0.752147	5.4827	0.0111365	0.61968
Y105E8A.21	-1.3979	3.54832	0.0114863	0.636631
C13C12.7	-0.841668	4.8327	0.011696	0.642506
cav-2	2.82616	2.51603	0.0117264	0.642506
srp-2	-0.895647	4.34842	0.0117292	0.642506
E01G4.3	-2.50173	4.49915	0.0119281	0.6507
lin-10	1.06499	4.22229	0.0119713	0.6507
T16A9.6	0.914599	5.25373	0.0122519	0.663396
C03A7.15	0.814609	5.68914	0.0123921	0.668416
lec-1	-0.436353	7.40636	0.012548	0.670261
Y74C9A.6	1.66925	3.36451	0.0125623	0.670261
K04F10.8	1.25892	4.03995	0.0127233	0.670261
D2005.1	-2.29755	2.89554	0.0127387	0.670261
Y82E9BR.16	-1.66972	3.81197	0.0129083	0.670261
Y71H2B.4	0.385846	7.3599	0.0129136	0.670261
Y38H8A.2	4.961	2.26065	0.0129332	0.670261
C05D10.4	-2.64546	3.10561	0.0129501	0.670261
his-11	-2.61096	2.55623	0.0129501	0.670261
his-15	-2.61096	2.55623	0.0129501	0.670261
his-44	-2.61096	2.55623	0.0129501	0.670261
E01A2.1	-0.750908	5.14727	0.0130014	0.670454
Y38C1AA.7	-0.294191	8.56625	0.0132898	0.682822
W02F12.8	1.35777	4.71784	0.0135577	0.694055
Y54G9A.4	-1.18874	3.66189	0.0137535	0.701529
F55A11.8	-1.86861	3.55735	0.0139086	0.705757
hrp-1	-2.93926	3.47047	0.0139367	0.705757
noah-1	0.947165	4.4772	0.0139899	0.705913
col-10	0.278573	9.92294	0.0144356	0.725434
R106.6	0.712261	6.1664	0.0145084	0.725434
grd-3	-0.416104	6.58337	0.0145314	0.725434
spp-10	0.346248	7.74225	0.0152225	0.757254
W03D8.2	-5.06178	2.49617	0.0155513	0.764064
ZK742.7	-4.939	2.21293	0.0156308	0.764064
C54D2.11	4.87961	2.26422	0.0156308	0.764064
Y39E4B.6	4.79015	2.23024	0.0156308	0.764064
C38C6.8	4.77115	2.28525	0.0156308	0.764064
myo-3	0.422582	6.7652	0.0158397	0.771596
F11A10.6	2.80207	2.87234	0.0163089	0.791714
Y69A2AR.25	1.25348	4.09779	0.0166268	0.801615
nspc-18	-1.24161	3.46773	0.0166268	0.801615
F35C11.3	1.22176	3.63123	0.0167069	0.802408
pck-1	2.53838	3.22933	0.016827	0.802408
C08F8.13	-1.10694	5.5971	0.0168677	0.802408
F23B2.7	-1.8078	3.5825	0.0169213	0.802408
noah-2	0.831845	4.63057	0.0169282	0.802408
T05E11.9	0.383455	7.19673	0.017658	0.83393
Y18D10A.16	-0.727076	5.12113	0.0177117	0.83393
ZC190.7	4.94786	2.55402	0.0181154	0.850095
Y39G10AR.30	-0.493414	7.34637	0.018737	0.872945
cpn-3	0.25987	9.98062	0.0187983	0.872945
Y25C1A.7	5.07618	2.68066	0.0188435	0.872945
rcn-1	0.670742	5.2457	0.0188504	0.872945
Y22D7AR.10	-0.525006	5.72139	0.0197976	0.913805
F49C12.7	-0.985333	4.00927	0.0198926	0.91519
unc-101	-3.91427	2.35539	0.0204333	0.937004
C33F10.11	-2.06203	4.98873	0.0206111	0.942087
chat-1	-1.65202	3.80751	0.0208498	0.949915
ztf-28	1.89475	3.03879	0.0212884	0.963661
elt-7	-1.82921	2.98478	0.0212884	0.963661
rpl-25.1	0.235092	9.69819	0.0214516	0.963727
W01B6.4	-2.70836	2.76243	0.0214953	0.963727
Y53F4B.13	2.65469	1.98393	0.0214953	0.963727
sams-5	-4.90247	2.32794	0.0216197	0.966228
Y54G2A.11	-1.47482	4.10437	0.0217772	0.970189
Y24D9A.9	1.65267	3.92872	0.0219485	0.974733
F22F4.4	-0.462495	6.80106	0.022089	0.977891
sod-1	0.336195	7.47531	0.0222346	0.981248
C16A11.2	-2.38574	3.14956	0.0224758	0.985713
T28A11.16	2.02048	3.13041	0.0224758	0.985713
F10G7.9	-1.45885	3.36174	0.0226839	0.991753
zen-4	4.82146	1.93421	0.0229847	1
C01A2.2	-4.89815	2.4224	0.0233411	1
col-133	0.266255	10.3056	0.0238375	1
C33C12.7	-1.35902	3.44952	0.0241552	1
Y69A2AR.12	1.30349	3.83714	0.0243486	1
JC8.7	2.31876	2.50229	0.0245156	1
col-80	-0.240087	11.0937	0.0248744	1
Y43C5A.7	0.838229	4.49001	0.0248943	1
Y94H6A.10	0.383449	7.49508	0.0251126	1
Y46E12BL.11	0.571415	5.911	0.0251791	1
C14C6.5	-0.335678	7.82528	0.0253607	1
clec-41	0.38948	6.77838	0.0255724	1
K11D12.7	-0.545852	5.50678	0.0256774	1
Y14H12B.1	-0.972326	4.32312	0.0257177	1
tps-1	-2.30315	2.77965	0.0257639	1
elo-8	-5.02145	2.2459	0.0258905	1
T07A5.5	0.994442	4.51753	0.0262194	1
C25A8.4	0.527833	5.38574	0.0262798	1
pfd-6	-0.414745	6.6551	0.0263215	1
K02C4.8	4.96314	2.10228	0.026795	1
Y48G8AL.16	-2.35421	3.73174	0.0272558	1
F11E6.8	-4.92741	2.56723	0.0274011	1
his-61	-0.916512	4.36545	0.0274214	1
pyc-1	-0.857683	4.59958	0.0274214	1
W01F3.4	-4.48435	2.29121	0.0276533	1
ZK1058.9	-0.537508	5.95428	0.0282648	1
nlp-31	0.578695	6.11874	0.0283369	1
C23H5.8	-2.36699	3.34955	0.0284156	1
F13H10.8	0.905807	6.04463	0.0286865	1
dod-23	0.488067	5.42712	0.0287783	1
acl-6	-1.1591	3.64926	0.028867	1
eri-6	-1.4695	3.43033	0.0289955	1
M117.6	0.809612	6.33455	0.0290325	1
C48E7.7	-1.79254	8.21496	0.0293908	1
C08G5.7	1.22988	3.51731	0.029475	1
mps-2	-5.07923	2.91087	0.0298967	1
lin-52	-5.07524	2.20598	0.0298967	1
bet-1	4.98587	2.62007	0.0298967	1
ZK1073.1	0.558577	5.33904	0.0306109	1
W02A2.8	3.19566	2.1794	0.0307404	1
nhr-66	1.72351	2.88631	0.0309098	1
ain-2	0.63047	5.31219	0.0309444	1
col-92	0.220627	11.2607	0.0310672	1
C17F4.7	-0.211728	9.24901	0.0311563	1
cnt-2	-4.73432	1.97251	0.0312583	1
Y37H9A.5	4.67901	2.0277	0.0312583	1
F22D6.16	-4.64539	2.00357	0.0312583	1
R12E2.6	-4.62693	2.36099	0.0312583	1
M01A8.1	-4.55551	2.03441	0.0312583	1
vit-1	0.227926	9.16883	0.0319875	1
linc-6	1.16535	4.34308	0.03224	1
Y48E1B.3	4.84581	2.57369	0.0323555	1
F43C9.2	0.532148	5.74401	0.0327282	1
nhr-31	-0.954225	4.0171	0.0329157	1
C27A12.7	-1.59977	3.21877	0.0331046	1
Y51H4A.935	1.15181	3.58484	0.0333713	1
unc-36	-4.51676	2.25087	0.0335473	1
asp-12	-1.03879	3.63216	0.0336113	1
ccg-1	0.35351	7.12075	0.0337472	1
Y116A8C.27	-0.776281	4.52321	0.0342495	1
trap-2	-0.276052	8.41587	0.0344203	1
C15C6.4	0.748164	4.50529	0.0345317	1
Y39E4B.13	1.5405	3.18359	0.0347259	1
npp-13	4.53356	1.9453	0.0347844	1
ZC15.11	1.24651	3.30636	0.0351346	1
Y67D8C.3	-2.05633	2.60826	0.0351798	1
lys-6	-1.87002	2.5919	0.0351798	1
psf-1	-1.8681	3.15986	0.0351798	1
T01G5.8	1.75589	2.81533	0.0351798	1
F58B4.6	1.70016	2.7278	0.0351798	1
col-162	0.333641	9.18381	0.0359187	1
M163.1	0.872759	4.46383	0.03644	1
Y48B6A.25	-2.46076	2.92567	0.0364803	1
pus-1	-2.57596	3.54145	0.036717	1
K10B3.1	0.70725	5.14071	0.0367705	1
F46F11.12	1.39294	3.33723	0.0367892	1
tag-18	0.307507	7.47383	0.037356	1
ptl-1	4.64919	2.1498	0.0383213	1
C27A7.5	-1.08034	3.51007	0.0385453	1
dpy-7	1.05802	3.78792	0.0385453	1
T26A5.2	1.95697	2.85287	0.0385942	1
Y41E3.6	-2.78788	2.16691	0.0390774	1
zim-1	-2.61377	2.1199	0.0390774	1
C41C4.18	-0.457972	6.30716	0.0391446	1
F53A9.8	0.42668	6.61359	0.03917	1
C34C12.12	4.94995	2.2275	0.0392524	1
F18C5.15	2.96154	2.53296	0.0394667	1
C50F4.6	-0.923565	3.87273	0.0400681	1
ZK1307.4	0.528754	5.75051	0.0401329	1
F19B2.5	0.347514	7.04956	0.0402347	1
ttll-4	0.858618	4.21679	0.0403183	1
dim-1	-0.224738	8.60004	0.0408875	1
ifc-2	0.275785	8.03161	0.0412688	1
dph-2	-1.41214	3.13987	0.0414248	1
K02B7.3	-2.20211	3.18392	0.0422852	1
T05F1.8	0.727767	4.68346	0.0423086	1
his-38	-0.711121	4.24259	0.0423086	1
col-126	0.371671	7.22318	0.0425232	1
col-127	0.371671	7.22318	0.0425302	1
catp-5	-4.93019	2.02028	0.042673	1
C42C1.13	-1.15674	3.4095	0.0428284	1
F56C3.9	-1.15556	3.60542	0.0428284	1
col-41	1.14157	3.66062	0.0428284	1
ZK180.3	4.60048	2.00569	0.0428796	1
K11E8.7	0.444764	6.18073	0.0428881	1
K02B9.10	2.15669	3.17014	0.0433991	1
F35E12.8	3.49366	2.32386	0.0435033	1
vbh-1	0.633633	5.00053	0.0440595	1
B0213.22	-4.55148	1.96705	0.044104	1
F40F8.11	-0.810665	4.09695	0.0441507	1
K12H4.6	4.59185	2.03391	0.0444094	1
R11H6.4	-4.68445	2.03911	0.0447278	1
hars-1	-4.86204	2.40659	0.0447388	1
ctg-1	-4.84675	2.45185	0.0447388	1
pat-10	-0.215865	11.2104	0.0452151	1
pfd-5	-0.37447	6.77932	0.0455548	1
T11B7.2	2.80962	2.95695	0.0461741	1
gpd-2	0.217031	8.60913	0.0462748	1
nkat-3	-0.751836	4.34192	0.047089	1
Y11D7A.21	1.04715	4.03284	0.0471026	1
dlc-6	0.975077	3.75991	0.0471026	1
rsp-6	2.50462	2.33033	0.0472132	1
F22F7.7	0.716786	4.89321	0.0475374	1
bli-2	0.478174	6.07755	0.047586	1
Y47D7A.15	0.224721	9.86113	0.0479924	1
H05L03.3	0.586952	5.1763	0.0480538	1
C08H9.2	0.217031	8.83565	0.0485997	1
obr-1	-1.67705	3.3753	0.0486559	1
sqt-2	0.432194	6.85802	0.0488692	1
grld-1	-1.7694	2.9477	0.0490752	1
cpr-5	-0.203886	8.9538	0.0495781	1
mig-6	0.274823	7.74308	0.0495892	1
mcd-1	-4.66012	1.96443	0.0496348	1
Y39B6A.5	-0.764351	5.78633	0.0501322	1
T19C3.3	1.17643	3.61835	0.0501668	1
C04G6.6	1.15847	3.78665	0.0501668	1
let-413	1.66718	2.62151	0.050205	1
ttr-3	0.678524	4.83138	0.0506067	1
rol-8	0.437947	6.61197	0.0506875	1
T09A5.5	-0.449204	5.93783	0.0510256	1
T26A8.6	4.69486	1.95957	0.0510948	1
aco-2	-0.669037	6.75524	0.0519367	1
ajm-1	-1.43721	3.67188	0.0525241	1
ndnf-1	1.34439	3.34881	0.0525241	1
Y37E11AL.12	-1.33111	3.52839	0.0525241	1
cep-1	-1.26477	3.20897	0.0525241	1
C08H9.15	-0.525647	5.0611	0.0529949	1
gst-1	0.24556	8.17895	0.0531051	1
E01A2.2	-0.999966	3.78989	0.0533335	1
ifb-2	0.21202	8.64329	0.0533759	1
R08D7.4	0.727757	4.54122	0.0534342	1
Y44A6C.1	0.719067	4.68512	0.0534342	1
Y50D4B.4	-0.661029	4.67806	0.0537087	1
elp-1	-4.59845	2.03544	0.0538937	1
aqp-1	0.365886	6.59694	0.0544584	1
F10D7.5	4.69013	2.68072	0.0548084	1
tag-260	-2.86037	2.25456	0.0555627	1
Y43F8B.1	-1.54162	3.84987	0.0555951	1
B0284.6	2.67092	2.17269	0.0556104	1
F53H2.4	0.774054	4.50621	0.0560312	1
fipr-5	-0.73853	4.33521	0.0560312	1
F20G2.3	4.74212	2.12383	0.0563777	1
K09E9.4	-1.79929	2.84457	0.056562	1
Y39F10B.1	0.657994	4.85099	0.0568389	1
ZK185.9	0.760808	4.25544	0.0568591	1
ttr-44	0.370106	7.18693	0.057043	1
C16B8.3	0.374248	6.93316	0.0572951	1
C30F2.4	-1.25921	3.74804	0.0573647	1
him-4	0.516121	5.63905	0.0578727	1
fkh-9	-4.59386	2.36935	0.0591031	1
dpy-8	0.891003	4.06698	0.0595709	1
F15E6.3	0.635552	4.87602	0.0599931	1
ZK856.8	-0.408511	6.24222	0.060192	1
cfim-2	-1.24268	3.63691	0.0609054	1
tiar-1	1.84295	2.85845	0.0612984	1
hlh-30	-0.881727	4.01698	0.0614613	1
rpr-1	0.704302	4.46053	0.0621609	1
W09G3.6	-1.73868	2.9624	0.0625101	1
T06H11.11	4.50081	1.82413	0.0625111	1
T06A10.106	-4.35977	1.85546	0.0625111	1
dhhc-14	-4.35136	2.26807	0.0625111	1
C08D8.5	-4.33723	1.78396	0.0625111	1
F25B5.3	4.31506	1.72877	0.0625111	1
him-5	4.30629	1.76229	0.0625111	1
klp-10	4.29155	1.66868	0.0625111	1
T16D1.1	-4.2793	1.67726	0.0625111	1
vab-3	-4.27634	1.81746	0.0625111	1
daf-12	3.48857	2.23918	0.0625111	1
T07H6.1	2.90365	1.83545	0.0625111	1
T03G6.3	0.433884	5.98628	0.0625241	1
nspb-6	0.485959	5.75259	0.0627706	1
Y55B1BR.6	2.18838	2.37766	0.0627931	1
egl-3	-0.789035	4.35315	0.0628686	1
F28H7.3	-0.219303	8.28581	0.0633568	1
hpk-1	1.46408	3.18144	0.0636121	1
pkc-1	1.43055	2.85239	0.0636121	1
Y54G2A.75	-0.351866	6.53492	0.0636131	1
F53A9.1	0.527231	5.10429	0.0647134	1
fip-2	-0.403385	6.29678	0.0647418	1
unc-62	4.68213	2.69384	0.0647434	1
T25C12.11	-0.869785	3.69923	0.0650266	1
F30A10.14	0.835496	4.0521	0.0650266	1
C16D2.1	2.26546	2.9624	0.0654553	1
Y64H9A.2	1.98538	2.51645	0.0654553	1
F11C7.6	-1.7534	2.50076	0.0654553	1
Y37E3.21	1.99402	3.02636	0.0654735	1
F46A8.7	-4.66553	2.23825	0.0656794	1
B0310.1	-4.50007	2.07419	0.0660871	1
F43C11.7	0.871002	3.80738	0.0660964	1
perm-2	0.229368	8.78691	0.066201	1
asp-2	0.181546	9.38431	0.0669104	1
mup-2	-0.190345	9.23896	0.0671442	1
C44B11.6	0.740522	4.83606	0.0672198	1
C33F10.12	-0.55198	4.99933	0.0672856	1
F36D4.5	0.477331	5.32312	0.0674891	1
F53F4.25	-0.27263	7.38352	0.0676444	1
C41H7.9	4.36834	2.43264	0.067924	1
aqp-2	-0.416	6.005	0.0679811	1
C41G11.9	-4.45261	2.1702	0.0683965	1
Y52B11A.3	-4.72336	2.8334	0.068671	1
C25F9.10	-4.71015	2.59111	0.068671	1
rsp-4	4.64403	2.84538	0.068671	1
C08B6.8	4.61972	2.59522	0.068671	1
Y65A5A.2	-4.59314	2.76324	0.068671	1
C05D9.3	0.457725	5.86986	0.0688025	1
C06A5.8	-1.50918	3.23573	0.069202	1
Y55F3AM.23	-1.32666	3.22738	0.0700753	1
mlc-2	-0.177353	10.2976	0.0702136	1
F08G12.8	2.72575	2.35488	0.0703318	1
sgca-1	2.62834	2.5555	0.0703318	1
his-10	-2.4599	2.0303	0.0703318	1
his-14	-2.4599	2.0303	0.0703318	1
his-26	-2.4599	2.0303	0.0703318	1
F59A7.5	2.32162	2.06975	0.0703318	1
R07C3.13	-2.27422	2.51961	0.0703318	1
K07F5.17	-2.1609	2.10961	0.0703318	1
dct-18	0.20619	9.13679	0.0705584	1
Y102A11A.5	0.598487	4.74421	0.0713604	1
col-179	-0.260294	8.19178	0.0715903	1
F55G11.4	-0.424966	5.45598	0.0716489	1
C33A12.3	2.1931	2.67766	0.0717175	1
Y39B6A.34	1.91873	3.92428	0.0721536	1
col-155	-0.291069	8.14653	0.0721713	1
his-37	0.286608	7.43986	0.0728153	1
Y53G8AR.7	-4.44289	2.12379	0.0729877	1
H14N18.4	-0.952699	3.97753	0.0730472	1
ZK1321.4	0.313798	6.90185	0.0736162	1
C05G5.7	2.22851	2.90834	0.0737546	1
ubc-6	-0.577609	4.62836	0.0748748	1
cey-2	-0.190051	9.30133	0.0749732	1
vit-5	0.193598	10.3371	0.0749742	1
fipr-21	0.226162	9.08587	0.075141	1
C04F12.7	-0.210914	8.39034	0.0752384	1
ins-18	-1.13697	3.13183	0.0755854	1
R04E5.9	-1.11512	3.29905	0.0755854	1
C30H6.10	-1.09403	3.15859	0.0755854	1
ckc-1	-3.10858	2.17486	0.0760913	1
atgp-1	2.97158	2.93763	0.0760913	1
F35H10.3	-1.57442	3.00801	0.076854	1
rig-6	-1.4099	3.44499	0.076854	1
F21C10.11	-0.789674	4.92494	0.0771262	1
T20D3.3	0.468186	5.5627	0.0775379	1
lbp-9	-0.210271	9.10357	0.0779582	1
tat-5	1.26948	3.26553	0.0784088	1
F09E5.14	1.21884	3.44819	0.0784088	1
Y65B4A.10	-1.21566	3.16904	0.0784088	1
Y54G2A.45	-0.588325	4.52095	0.0786382	1
sip-1	0.169458	9.49756	0.0788228	1
C34H3.3	-4.39525	1.88852	0.0789697	1
F54D12.4	-2.14598	2.87822	0.0795198	1
ost-1	0.16429	9.83862	0.0799246	1
Y81G3A.1	-0.809196	4.38997	0.0801182	1
sma-5	0.978422	3.70225	0.080231	1
lpr-4	0.906179	3.76163	0.0807972	1
F44E2.11	-0.857662	3.64974	0.0807972	1
epg-6	0.850753	3.9449	0.0807972	1
Y71F9B.1	-0.410966	5.40654	0.0811345	1
col-140	-0.192341	11.6184	0.0815239	1
tsp-10	-0.868176	4.02849	0.0816272	1
ZK858.10	-0.512282	5.18564	0.0816407	1
C46C2.5	-0.690282	4.21586	0.0818565	1
bli-1	0.585207	4.88231	0.0822838	1
T06A10.3	-0.54014	4.83222	0.0824526	1
R144.10	-0.52903	4.96494	0.0824526	1
F08B12.4	0.368998	7.41151	0.0834103	1
cytb-5.1	-0.325572	6.70922	0.0834903	1
W06H8.6	0.344104	6.47355	0.0839778	1
B0334.3	-0.357385	6.40282	0.0854587	1
F35E12.5	-0.423883	5.4671	0.0864421	1
rrn-2.1	0.529406	13.4703	0.0865077	1
rpl-29	0.242535	11.1139	0.0867521	1
ksr-2	-1.05731	3.11189	0.0872364	1
phat-3	-1.03717	3.20498	0.0872364	1
F22D6.8	1.00588	3.73069	0.0872364	1
pri-2	-3.24906	2.07225	0.0878055	1
dph-3	-1.66642	4.14149	0.0880661	1
DH11.2	0.847368	3.85725	0.0885474	1
clec-10	0.527368	4.97092	0.0889076	1
vha-9	0.238137	8.28788	0.0891637	1
snf-11	0.90393	3.92461	0.0896299	1
hpo-26	-0.898894	3.60052	0.0896299	1
anmt-3	0.32308	6.47322	0.0900097	1
ent-2	0.30308	6.7849	0.0900159	1
ell-1	1.84316	3.04027	0.0910217	1
mpst-4	-0.635592	4.62812	0.0913836	1
irg-1	0.608429	4.33468	0.0913836	1
F17C11.11	-1.36288	5.02832	0.0915872	1
C33G8.2	0.775913	3.84965	0.0920607	1
flp-24	0.511667	5.0983	0.0921303	1
F26A10.1	-1.82387	2.93708	0.0923222	1
T27E4.10	-1.81794	2.65579	0.0923222	1
T27E4.11	-1.81794	2.65579	0.0923222	1
Y37E3.22	1.72083	2.65075	0.0923222	1
C03A7.12	1.68227	2.67762	0.0923222	1
lsy-2	-1.68054	2.96054	0.0923222	1
C18A11.2	1.65221	2.93077	0.0923222	1
T03D8.7	1.59446	2.44736	0.0923222	1
Y73E7A.1	-1.33379	4.29236	0.0925891	1
K08B12.1	1.17358	3.05864	0.0932058	1
pqn-52	0.228213	7.98026	0.0939834	1
sqt-1	0.364511	6.92979	0.0940482	1
F11A5.6	4.3049	1.85137	0.0941115	1
tpxl-1	0.921507	3.39638	0.0944155	1
Y39B6A.1	-0.232192	8.50261	0.095373	1
fgt-1	0.32353	6.58261	0.0958539	1
ZK1098.5	0.472968	5.12407	0.0960156	1
nspc-13	-0.82416	3.97541	0.0962708	1
F36H12.13	-1.48437	3.0559	0.0963051	1
T24F1.7	1.31094	3.45955	0.0963051	1
ZK262.4	-1.26369	3.18884	0.0963051	1
Y46G5A.36	1.2608	3.06253	0.0963051	1
D1054.3	1.94549	2.77577	0.096662	1
hil-5	-0.245128	7.74142	0.0967193	1
F53A9.6	0.541431	5.00055	0.096839	1
mrps-21	-0.398307	5.80432	0.0973419	1
clec-63	0.135172	9.97151	0.0974533	1
Y67D8B.4	2.59851	2.88347	0.0979831	1
C45B2.8	-0.7434	5.10892	0.098528	1
Y106G6A.4	0.343072	6.43121	0.0987293	1
T06G6.6	1.0478	3.75949	0.0988262	1
Y73F8A.15	0.807094	3.72331	0.0989818	1
perm-4	0.193375	8.52242	0.0990419	1
ZC477.7	0.35401	6.25641	0.0990706	1
F41E6.15	-0.674613	4.16377	0.0991386	1
F17E9.5	-0.207709	8.31425	0.0996143	1
K02E2.11	1.43006	4.2177	0.100373	1
Y34F4.5	-0.772034	4.19402	0.101056	1
lbp-5	0.292614	7.04577	0.101735	1
npl-4.2	0.422041	5.53497	0.102443	1
rpl-31	-0.649125	9.74271	0.10268	1
iff-2	0.188945	9.48739	0.102933	1
ttr-35	0.440972	5.67424	0.103039	1
C45B2.1	0.199406	9.61797	0.103285	1
ssp-37	-0.791147	3.6574	0.103946	1
Y66A7A.7	0.765684	4.4521	0.103946	1
Y54G2A.50	-0.74701	3.89914	0.103946	1
K07B1.8	0.628916	5.35377	0.103981	1
F33C8.4	-0.51564	4.77146	0.104065	1
F38A5.1	-0.49835	5.00212	0.104065	1
ifb-1	-0.940544	5.79159	0.104614	1
ZK512.7	-0.264088	7.34188	0.104979	1
F13G11.3	-0.315339	6.36501	0.105099	1
crls-1	1.50572	3.90076	0.105244	1
cel-1	-1.92095	2.66813	0.105991	1
tbc-6	0.44424	5.35124	0.107419	1
lsl-1	-0.423751	5.1944	0.107419	1
dlk-1	-1.03833	3.19582	0.10783	1
alh-4	0.696093	4.13806	0.108099	1
F36F2.1	0.805884	4.111	0.108232	1
Y37E11AM.3	-0.641915	4.56701	0.108364	1
R08E3.2	0.417818	5.3803	0.108424	1
F17C11.14	-4.39643	2.04619	0.108492	1
F43D9.11	-4.39102	2.26582	0.108492	1
Y54G11A.14	-4.36439	1.89426	0.108492	1
K09H9.11	-0.305114	6.81971	0.108648	1
ZK836.2	-1.10968	3.28983	0.108669	1
T23E7.2	-0.352659	6.09419	0.108684	1
col-178	-0.13664	11.2987	0.10883	1
Y67D2.4	2.48005	1.9141	0.109249	1
F32A5.9	-0.418656	5.40642	0.109321	1
F59A7.12	2.25173	2.21759	0.109406	1
F13E9.12	2.0883	2.3416	0.109406	1
his-3	-2.07881	2.27166	0.109406	1
M110.10	-1.8624	2.37341	0.109406	1
W01A11.7	1.78903	2.57055	0.109406	1
C26B9.1	1.75616	2.2682	0.109406	1
F08F1.9	1.73318	2.33991	0.109406	1
col-70	-1.72028	2.57016	0.109406	1
K08E7.4	1.68978	2.80564	0.109406	1
Y47D9A.4	1.68368	2.40705	0.109406	1
F58H1.3	-0.534741	4.68786	0.109571	1
rpa-3	-0.532404	4.82223	0.109571	1
R106.7	-0.341503	7.04962	0.109871	1
Y53C12A.6	0.980664	3.28734	0.110285	1
dpy-10	0.968573	3.45999	0.110285	1
R02D5.7	-0.463016	5.21813	0.111299	1
F07G6.10	0.387195	5.99329	0.111391	1
lpr-3	0.723441	4.0813	0.111554	1
F11A10.9	0.880921	4.61931	0.111885	1
ech-6	0.189446	8.5621	0.112119	1
sdhd-1	0.240179	7.5208	0.112305	1
C02E7.7	0.277253	8.95237	0.113318	1
F59C6.5	0.194701	8.13337	0.113334	1
rpl-7	0.107864	11.7429	0.113506	1
acbp-1	0.209124	9.20239	0.113764	1
gsnl-1	-0.434421	5.0191	0.114454	1
T02G5.4	0.584813	4.52535	0.114472	1
F45E4.5	-0.481514	5.21153	0.114798	1
B0205.12	-0.460964	4.73363	0.114798	1
Y49E10.16	-1.08352	3.63441	0.11512	1
C05C8.2	-0.397228	5.54919	0.115277	1
W08E12.4	-1.12275	3.37548	0.115382	1
W08E12.5	-1.12275	3.37548	0.115382	1
C27C12.1	-1.10977	3.02611	0.115382	1
T23E1.7	1.10318	3.49093	0.115382	1
ddp-1	0.301128	7.25744	0.116653	1
F52B11.2	0.64613	5.5568	0.116816	1
T03F1.11	-0.465467	5.63221	0.116847	1
Y65B4A.11	-0.358239	6.0528	0.117157	1
Y39G10AR.20	-0.346026	6.12089	0.117398	1
W03D8.10	-0.795226	3.86736	0.117408	1
ZK228.4	0.760261	3.64589	0.117408	1
tag-320	0.195731	8.19533	0.117448	1
T06D4.1	-1.6721	2.42366	0.11756	1
lin-42	0.47306	5.70079	0.117596	1
ZK617.7	2.0953	2.56345	0.117634	1
H42K12.3	0.629266	4.47773	0.117668	1
ZK1320.13	0.339247	5.97715	0.117983	1
W08E12.3	-1.54039	3.66263	0.118518	1
Y46E12BL.7	1.38258	2.18865	0.118518	1
H10E21.1	1.38137	2.78209	0.118518	1
anr-5	1.22	2.62602	0.118518	1
F25H2.15	-1.22584	3.24416	0.118599	1
C29F5.1	-0.391125	5.80294	0.118664	1
pdi-3	0.150015	9.44025	0.118864	1
F22H10.10	-0.592248	4.55147	0.119838	1
Y37D8A.6	0.587945	4.67615	0.119838	1
Y102E9.2	-0.364691	5.79536	0.120777	1
F13E9.15	-0.944295	3.635	0.121561	1
D2096.1	0.494963	5.13324	0.12168	1
E01G4.6	0.322916	6.80777	0.12182	1
F10G2.1	0.307539	6.5858	0.122941	1
K10B2.2	-1.30236	3.30409	0.123213	1
R148.3	0.433816	5.23686	0.123832	1
C43E11.12	0.598717	4.20837	0.123934	1
lbp-6	0.198566	9.19588	0.124198	1
ath-1	0.315469	6.3278	0.124388	1
cyn-6	0.356944	5.96784	0.124952	1
Y43F4A.1	4.21861	2.04525	0.125013	1
his-1	-4.19721	1.72041	0.125013	1
B0207.10	4.1871	2.29511	0.125013	1
C27H5.2	-4.18464	1.80655	0.125013	1
C17B7.12	4.15489	2.54521	0.125013	1
pdfr-1	-4.12669	2.19072	0.125013	1
ril-2	-4.10016	1.71197	0.125013	1
rbf-1	-4.09681	1.8525	0.125013	1
mak-1	-4.07314	1.74968	0.125013	1
R102.1	4.06414	1.84252	0.125013	1
klp-3	4.05718	1.70747	0.125013	1
C05A2.4	-4.05254	1.81502	0.125013	1
ire-1	-4.04213	1.98861	0.125013	1
rsd-2	-4.03463	2.05385	0.125013	1
C16H3.3	4.02902	2.01457	0.125013	1
K11H12.8	4.02189	1.71266	0.125013	1
W07G1.23	4.0003	1.70878	0.125013	1
Y119C1B.11	-3.96338	1.80837	0.125013	1
nhx-5	3.95985	2.25525	0.125013	1
ddo-1	3.94108	1.86135	0.125013	1
Y106G6E.8	-3.90711	1.87237	0.125013	1
C01C10.2	-3.61858	2.24405	0.125013	1
ZK1010.4	-3.4243	1.98757	0.125013	1
T16H12.2	-2.71995	1.84899	0.125013	1
Y69H2.1	2.64897	1.78524	0.125013	1
C40A11.8	2.75445	2.47872	0.125023	1
Y105E8A.24	2.56664	2.24684	0.125023	1
R09F10.17	-2.55615	2.83097	0.125023	1
W03H9.2	2.50974	2.19175	0.125023	1
R148.4	-2.29575	1.95183	0.125023	1
linc-72	-2.15904	2.12475	0.125023	1
F41C3.1	2.14814	2.03755	0.125023	1
his-6	-2.00806	2.26771	0.125023	1
best-18	1.92621	2.26944	0.125023	1
C24A11.1	-0.563927	4.78391	0.125158	1
F37C4.5	-0.549021	4.90535	0.125158	1
cpg-9	0.33131	9.08998	0.125245	1
his-17	2.40317	2.05814	0.125256	1
ZK228.3	-0.436429	4.91935	0.125368	1
nspc-16	-0.775867	3.33158	0.126433	1
ssp-16	0.259288	7.44049	0.126496	1
C52B11.4	0.686685	4.10063	0.126521	1
ZK1098.9	-0.630463	4.16972	0.126521	1
gst-7	0.210562	7.75143	0.126939	1
sto-5	-4.04266	1.91969	0.127914	1
fipr-6	-0.390592	5.81232	0.127937	1
Y42G9A.3	-2.27566	2.18958	0.127949	1
C10C5.1	2.08933	2.36577	0.127949	1
acox-1	2.02731	2.91875	0.127949	1
B0412.6	4.0572	1.83539	0.128013	1
clpf-1	1.58126	3.19052	0.128314	1
ZK512.2	0.509828	4.81968	0.128683	1
T27D12.6	-2.23474	2.30429	0.129161	1
col-184	-0.188728	10.5862	0.129396	1
Y48G1BM.8	-1.32843	2.65993	0.129475	1
col-63	0.262636	7.93608	0.129897	1
C08G9.1	0.59009	4.47001	0.130132	1
ZC204.12	0.340145	6.28405	0.132365	1
dpy-30	-0.25882	7.1197	0.132566	1
adt-2	-0.819311	3.61413	0.132621	1
Y65B4A.9	0.781322	3.78286	0.132621	1
let-2	0.173355	8.84086	0.133381	1
Y75B8A.18	2.11207	2.94707	0.134003	1
Y47G6A.15	0.264096	8.18371	0.134207	1
npl-4.1	-0.377934	5.45321	0.134273	1
F47B3.6	-1.80003	3.06794	0.134689	1
Y41D4B.34	0.466362	5.0577	0.134759	1
lea-1	-1.52283	3.03031	0.134974	1
C02E7.6	0.302759	9.21468	0.135094	1
pri-1	0.762767	3.74006	0.135312	1
W09G12.9	-0.723891	4.12324	0.135312	1
K07C11.8	0.719846	4.22502	0.135312	1
F19G12.9	1.79308	3.13232	0.135395	1
H35B03.2	-1.08898	3.02787	0.13577	1
ins-28	1.19972	3.33639	0.135777	1
nep-17	0.207617	7.97073	0.135911	1
K07A1.17	-0.393828	5.22998	0.136105	1
mrp-1	-0.881188	3.455	0.136146	1
D1053.3	0.874756	3.43717	0.136146	1
C14A4.9	0.82869	3.5364	0.136146	1
spk-1	0.819837	3.52093	0.136146	1
F55G11.8	-0.571265	4.51965	0.136257	1
col-119	-0.179588	10.8818	0.136354	1
nspb-1	-0.477801	5.39187	0.137234	1
mthf-1	0.739758	4.42642	0.137552	1
ave-1	-0.462371	4.80982	0.137677	1
F47D12.9	0.894042	3.08739	0.137899	1
Y54G2A.74	-0.968334	3.96686	0.138241	1
osm-11	-0.166877	8.59312	0.138744	1
R12C12.1	-1.21942	3.80674	0.139066	1
tag-349	-0.402817	5.02581	0.139161	1
lgg-1	0.173591	9.33513	0.139985	1
F21D5.3	-0.869144	4.11765	0.140211	1
ZK218.19	0.869936	9.46565	0.140265	1
C26B9.3	0.636855	4.94181	0.141092	1
C41D11.5	-0.42526	4.93931	0.141322	1
spp-15	0.367467	5.85574	0.141669	1
D1054.23	-1.98622	2.8273	0.142752	1
F25H5.5	-1.89145	2.5846	0.142752	1
Y10G11A.90	-1.70872	2.62801	0.142752	1
F56C11.5	-1.21455	3.22712	0.142871	1
ttll-5	1.44841	3.52394	0.143065	1
tbh-1	0.365443	5.20964	0.143251	1
F53A9.9	0.781452	3.71572	0.143441	1
sams-3	-1.23072	2.96484	0.143523	1
W07A12.8	-1.21923	2.46053	0.143523	1
Y41E3.1	0.717569	4.04529	0.144032	1
nlp-12	0.657779	4.01537	0.144032	1
M163.8	-0.648671	3.67401	0.144032	1
col-144	0.210691	9.84383	0.144242	1
F58D5.5	0.328297	6.18583	0.144565	1
F15A4.6	-0.421031	4.75966	0.145917	1
Y48G1BL.5	-1.76036	2.86121	0.146039	1
nspe-5	1.68012	2.58483	0.146039	1
F14H12.7	-1.64578	2.4585	0.146039	1
ZK1055.6	-1.63174	2.21666	0.146039	1
C42D4.18	1.60819	2.36448	0.146039	1
nhr-137	1.35387	2.57204	0.146039	1
Y55B1BL.1	-0.489302	4.97719	0.146509	1
his-70	-0.488525	4.95319	0.146509	1
M02E1.2	1.51433	2.71589	0.147024	1
Y39B6A.42	0.313057	6.14339	0.147468	1
F08B4.7	0.348286	5.88723	0.148014	1
wrt-10	0.633119	4.16511	0.148214	1
F18E2.1	-0.54705	4.47253	0.148279	1
mdt-18	-0.535312	4.33595	0.148279	1
nol-9	2.05724	2.12864	0.148634	1
sams-1	-0.190226	7.60718	0.148932	1
pat-2	-0.423043	5.10963	0.148964	1
Y53F4B.14	0.536852	5.47747	0.149046	1
T01B7.5	-1.17934	3.58084	0.149431	1
saeg-1	-1.3619	2.97142	0.149545	1
K11C4.14	-0.733542	3.87944	0.150747	1
cit-1.2	1.29684	3.04063	0.151604	1
F55G11.13	3.97183	1.82762	0.151762	1
R07C12.2	0.388328	5.47449	0.15238	1
C17E4.4	0.673447	4.02384	0.152585	1
tag-261	-0.421453	4.88989	0.152736	1
dpy-3	0.736046	3.71382	0.154006	1
H38K22.7	0.715822	3.85082	0.154006	1
dpy-9	0.691694	3.82286	0.154006	1
F45F2.9	1.00954	3.9459	0.154722	1
tag-280	-0.566316	4.27563	0.155221	1
efl-2	3.9963	1.83424	0.155576	1
fdps-1	-0.466534	4.75364	0.155963	1
K06A4.7	0.29735	7.98415	0.156115	1
Y39G10AR.16	0.410025	5.30176	0.156476	1
C29E4.17	1.88619	2.69413	0.156835	1
Y45F10B.13	0.378613	5.77114	0.157159	1
his-64	0.369924	4.95996	0.159129	1
F13H10.6	-0.360622	6.19509	0.159882	1
T12B5.14	0.370911	5.52794	0.159945	1
T16G1.13	0.60166	5.04233	0.160105	1
F38B2.6	0.479081	5.25005	0.160896	1
unc-95	-0.478444	4.76194	0.160896	1
rgs-4	0.644523	4.05961	0.160968	1
C29E4.14	0.617682	4.14924	0.160968	1
T16G12.4	-0.617432	3.97851	0.160968	1
nlp-6	-1.18499	2.91644	0.161482	1
Y57G11C.9	1.85169	2.23934	0.162075	1
C46G7.1	0.203591	7.57756	0.162144	1
lin-40	-1.79764	2.19038	0.162318	1
acbp-6	-0.775539	3.61213	0.162878	1
cah-3	0.266942	6.41089	0.162912	1
C45B2.2	0.312206	6.79036	0.163167	1
heh-1	0.191962	8.1054	0.163781	1
col-130	0.23913	8.20028	0.163795	1
mrps-10	0.406669	5.23502	0.163855	1
cdd-1	0.387974	5.26113	0.163855	1
T13F3.6	0.265001	6.27366	0.164559	1
col-12	0.137603	10.8272	0.164763	1
nstp-2	-0.345433	5.96189	0.164774	1
H06I04.9	-3.99818	2.60914	0.164798	1
K03B8.22	4.18833	2.04015	0.16501	1
tag-232	-1.87738	2.42214	0.165537	1
grl-5	0.529517	4.98493	0.165708	1
Y54G2A.36	0.459754	4.97514	0.16577	1
Y43H11AL.1	-0.667712	3.83498	0.1661	1
ZK402.3	-1.21528	3.08921	0.166898	1
F55F10.3	1.1793	3.07245	0.16714	1
ttr-43	1.14537	3.10654	0.16714	1
R07B1.13	1.0734	3.3911	0.16714	1
T26C5.2	1.06402	2.9579	0.16714	1
Y71A12B.23	-1.05754	3.10829	0.16714	1
F38E9.6	-1.03206	2.82888	0.16714	1
F57B1.9	-0.993316	2.53455	0.16714	1
B0495.8	-1.93151	2.14551	0.167311	1
K02F3.9	-0.310295	5.90125	0.167312	1
tram-1	-0.246644	6.91979	0.167452	1
Y49E10.18	-0.347058	5.37557	0.168293	1
lin-61	2.11891	2.32856	0.16847	1
syx-6	-0.936146	3.64112	0.168736	1
T10D4.6	0.852928	3.32218	0.168736	1
spe-27	0.844418	3.37036	0.168736	1
F11E6.3	-0.133642	10.8374	0.168836	1
Y46E12BM.1	0.714925	4.27376	0.168853	1
R17.3	0.509518	4.69017	0.168884	1
gly-9	0.882964	3.38459	0.168986	1
asg-1	-0.159921	8.47612	0.169038	1
ZC250.5	-0.610985	4.12049	0.169178	1
Y51H7C.3	-0.605899	3.98433	0.169178	1
F43G6.7	-0.994776	3.39634	0.169314	1
xbp-1	0.257189	6.84773	0.170801	1
T04A6.5	0.568981	4.61256	0.17104	1
C29G2.6	-0.339031	5.25197	0.171098	1
pqn-24	0.385323	5.28163	0.171099	1
C41C4.20	0.984744	5.40793	0.171451	1
F17A9.5	0.289479	6.13414	0.171938	1
T05F1.5	0.418455	5.12082	0.171962	1
bre-5	-1.25171	2.96419	0.172736	1
ZK813.1	-0.232694	7.11095	0.173323	1
ttr-47	0.220936	7.20256	0.174156	1
fis-2	0.624345	3.9131	0.17416	1
ssp-35	0.243714	7.00399	0.174288	1
R09E10.13	0.661572	4.39259	0.174339	1
C18B2.3	0.287166	6.35842	0.174791	1
F32A11.3	0.233906	7.05058	0.174924	1
C10G11.9	0.246451	6.97527	0.175377	1
B0432.10	-0.739381	3.56487	0.175599	1
dpy-11	0.246428	7.1818	0.175768	1
F59C6.15	1.07155	2.60363	0.176607	1
Y116A8C.24	1.16064	2.94944	0.176612	1
H40L08.6	1.70602	2.94843	0.176972	1
R07G3.7	-4.059	2.18525	0.177175	1
T06F4.1	4.03747	2.04011	0.177175	1
Y105E8B.15	-3.96587	1.98918	0.177175	1
coq-3	-3.92645	2.34022	0.177175	1
srgp-1	-3.75648	1.96766	0.177175	1
ZC317.6	-0.574459	4.41792	0.177212	1
C48B4.8	0.5498	4.30166	0.177212	1
rol-6	0.350207	6.09226	0.17727	1
rmd-3	0.257808	6.62084	0.177699	1
ZC155.8	0.39973	6.81594	0.178355	1
ZK20.4	-1.42936	3.47157	0.178601	1
D1086.10	0.13518	9.06097	0.178635	1
nspa-1	-1.17035	5.56417	0.178699	1
nspa-3	-1.17035	5.56417	0.178699	1
tni-1	0.258839	6.74694	0.178884	1
taf-13	0.322202	5.95875	0.17901	1
F09E10.1	-1.35712	2.39541	0.179619	1
Y116F11A.6	-1.30588	2.75655	0.179619	1
T08D2.2	1.298	2.42779	0.179619	1
F26D10.24	-1.27414	2.85421	0.179619	1
npp-1	-1.22736	2.63279	0.179619	1
R07B1.11	1.20941	2.93997	0.179619	1
F30A10.2	1.10376	3.12407	0.179619	1
cav-1	1.92577	1.85496	0.179722	1
K03B4.6	1.90487	2.40981	0.179722	1
C09D4.1	-1.72017	2.45535	0.179722	1
K08D8.12	1.63969	2.1637	0.179722	1
linc-34	1.5508	2.32985	0.179722	1
T07D4.2	-1.5084	2.18855	0.179722	1
T06G6.12	-1.49183	2.92783	0.179722	1
ZK836.3	1.41986	2.61201	0.179722	1
T01C3.9	-0.424318	4.86542	0.180027	1
pab-2	1.44594	3.43453	0.180841	1
Y17G7B.20	0.284493	6.37337	0.181176	1
dnj-5	-0.509195	4.51377	0.182073	1
hint-3	0.507671	4.55692	0.182073	1
K09G1.2	0.488495	4.67545	0.182073	1
F46A9.1	0.477669	4.93169	0.18239	1
snr-6	-0.254571	7.29285	0.182767	1
dss-1	0.233036	7.89848	0.183147	1
asb-2	0.143377	8.89765	0.183259	1
W02H5.18	-1.12882	3.7754	0.183939	1
C10C5.7	-1.33447	2.61891	0.184656	1
pqn-96	0.401956	5.00818	0.184658	1
K08D9.8	-0.442774	4.77597	0.184969	1
fat-7	-0.847187	3.38558	0.185042	1
ZK813.4	0.829327	3.40947	0.185042	1
C46C11.2	-0.74321	3.43521	0.185042	1
F55B11.2	-0.184844	7.68021	0.185262	1
gpx-5	0.234018	7.18564	0.18609	1
snb-1	0.205056	7.50706	0.186995	1
pck-2	-1.15786	4.55294	0.187389	1
col-117	0.153806	10.5083	0.187582	1
col-3	0.153806	10.5083	0.187587	1
mlt-11	0.725265	3.76645	0.187886	1
K08D9.9	0.685457	3.42238	0.187886	1
nspa-8	-0.759343	5.07843	0.187941	1
H05C05.1	-0.980111	3.58914	0.188032	1
Y47D3B.6	-0.311747	6.75794	0.188167	1
rps-28	0.239708	11.0689	0.188457	1
F52G3.6	0.463305	4.90699	0.18849	1
F42G8.10	0.456754	5.22682	0.188541	1
C34E7.4	0.24439	7.21853	0.188718	1
rmo-1	0.285507	6.73813	0.18897	1
flp-1	-0.410978	5.11995	0.18923	1
T07C12.15	1.08045	3.24726	0.18933	1
ech-9	-1.06587	2.99988	0.18933	1
myo-6	-1.00154	2.97609	0.18933	1
cuti-1	0.976984	3.19544	0.18933	1
C53D5.1	-0.947408	3.11498	0.18933	1
spe-41	-0.935071	3.24188	0.18933	1
T02C12.5	-0.882498	3.19292	0.18933	1
pcp-3	0.292165	6.1243	0.190306	1
Y105C5B.5	-0.195108	7.38912	0.190567	1
F56A8.3	-0.356165	5.77326	0.191118	1
F54D5.4	0.156185	8.5671	0.19185	1
Y66A7A.2	1.51329	3.01619	0.191925	1
col-95	-0.365254	5.179	0.191948	1
dod-22	-1.16098	3.37846	0.192044	1
col-107	0.167533	9.43317	0.192106	1
his-60	-0.371348	5.62926	0.192119	1
egl-4	-0.538607	4.33704	0.192759	1
W10G11.3	-0.517286	3.99244	0.192759	1
lst-4	0.763829	3.90043	0.192923	1
mpst-5	-0.459506	4.75473	0.193095	1
mpst-6	-0.459506	4.75473	0.193095	1
F42F12.4	-0.433101	4.71664	0.193095	1
T06E6.10	0.430472	4.83239	0.193095	1
D1054.10	-0.151509	8.33992	0.193324	1
D2062.4	-0.57928	4.04984	0.193602	1
F40F4.6	0.198571	7.55458	0.193612	1
rap-1	-0.292723	6.09341	0.193702	1
F57H12.6	0.414233	5.07336	0.193742	1
F40F12.7	0.312041	5.82846	0.195138	1
F47B3.5	1.65082	2.91859	0.19526	1
dhp-1	0.355073	4.99254	0.195811	1
F42G9.1	0.972875	5.05834	0.195825	1
aldo-1	0.183473	7.55682	0.195828	1
fipr-4	-0.409774	6.11514	0.196228	1
alh-8	1.77345	2.59536	0.196355	1
csq-1	-0.167772	8.0046	0.19665	1
ttr-32	0.300654	6.08282	0.196847	1
F54B8.4	0.506723	4.25675	0.19693	1
M05D6.2	-0.385952	4.91903	0.198194	1
tag-196	0.348682	5.37478	0.198721	1
clpp-1	0.912991	4.23556	0.198859	1
fipr-9	-0.552708	4.75767	0.199056	1
upb-1	0.167021	7.87236	0.199204	1
T04G9.7	0.266378	6.03095	0.199261	1
mrpl-36	-0.320053	5.92223	0.199371	1
Y53F4B.42	-0.671214	3.7539	0.199746	1
pxf-1	-1.09363	3.08127	0.1998	1
rpc-11	-0.508306	4.4084	0.200274	1
C46C11.3	0.779805	3.60355	0.200608	1
Y54F10AM.6	0.771193	3.65716	0.200608	1
seld-1	-0.758597	3.54659	0.200608	1
F36H5.14	0.741333	3.56965	0.200608	1
F56D6.13	-0.73214	3.76236	0.200608	1
T04A8.5	-0.693707	3.3269	0.200608	1
C28D4.7	0.464474	4.52698	0.200973	1
dlc-2	0.302499	5.93807	0.201067	1
ykt-6	0.325636	5.51499	0.201143	1
T23G11.11	0.549561	4.77275	0.2016	1
dpt-1	-0.316201	5.84767	0.201968	1
Y38F2AR.14	0.638545	4.74926	0.202137	1
C13B7.6	-0.27214	6.03329	0.202201	1
mce-1	0.266231	6.26974	0.202713	1
gst-26	0.252674	6.42172	0.203079	1
F55F8.2	-1.45333	3.24084	0.203457	1
dpy-13	0.185908	9.45221	0.203536	1
rpl-11.1	-0.1215	10.9106	0.203809	1
fipr-2	-0.211594	7.24374	0.20448	1
C14F11.4	0.213402	7.18436	0.204872	1
C14B1.2	-0.328051	5.24475	0.205292	1
tin-9.2	-1.24299	4.07804	0.206334	1
cpg-3	-0.199267	7.28277	0.206667	1
rle-1	0.314179	5.64924	0.207033	1
ZC412.10	-0.453639	4.84019	0.207042	1
bcat-1	0.18991	7.44498	0.208164	1
aps-1	-0.29362	6.00631	0.208253	1
C49C3.20	0.704988	3.51803	0.208511	1
blos-1	0.421854	4.79016	0.208541	1
ttr-31	-0.264618	6.16499	0.20942	1
F44E5.1	0.184716	9.3833	0.209454	1
K12C11.1	0.259918	6.20784	0.209531	1
dnc-1	-0.934883	3.20524	0.210133	1
smg-6	0.906834	3.15254	0.210133	1
nekl-3	-0.904349	3.36369	0.210133	1
F58H1.2	0.855188	3.27367	0.210133	1
R10D12.13	-0.815901	3.49027	0.210133	1
C45B2.3	1.14364	2.86721	0.210178	1
C50D2.10	1.09169	2.68756	0.210178	1
K08D10.9	1.03989	2.82915	0.210178	1
R12C12.10	1.02193	3.56091	0.210178	1
ttr-50	1.00751	2.68031	0.210178	1
21ur-13728	0.984928	2.67501	0.210178	1
B0365.9	0.921554	2.91351	0.210178	1
nhx-4	1.93781	2.2611	0.210537	1
F28H1.5	-0.638571	3.71679	0.211189	1
K04F1.9	-0.621981	4.10657	0.211189	1
ZC449.8	0.620373	3.77967	0.211189	1
seu-1	0.615443	3.77678	0.211189	1
abf-5	-0.592525	3.64195	0.211189	1
bre-1	0.362783	5.08439	0.211202	1
C34H4.2	0.346011	5.48284	0.211587	1
clec-80	0.588145	4.17631	0.211819	1
nspb-10	0.575611	4.57749	0.211819	1
C30F2.3	0.556393	4.0984	0.211819	1
dpf-7	2.43906	1.88115	0.212264	1
lin-24	-2.18849	2.50767	0.212264	1
col-120	-0.238711	8.0728	0.212374	1
W06A7.2	-0.445611	4.57204	0.212998	1
hacd-1	0.291775	5.43555	0.213453	1
ZK856.11	-0.413633	4.85749	0.21353	1
swt-1	-0.404645	5.13162	0.21353	1
clec-67	0.391391	5.14871	0.21353	1
enol-1	0.129731	9.06594	0.213859	1
col-38	0.209667	9.05004	0.214272	1
T02G5.7	0.205271	7.12043	0.214439	1
T10C6.6	-1.26009	3.65288	0.21472	1
F17C11.1	0.254457	6.52772	0.214745	1
F33D11.8	1.14143	3.07846	0.214794	1
W02H5.1	0.507772	4.54822	0.214803	1
Y37A1B.5	0.306704	5.61868	0.214847	1
Y37D8A.19	-0.181008	7.85936	0.214875	1
F57B9.1	0.385643	5.08975	0.215423	1
mpz-5	-0.790555	3.792	0.215457	1
F31E8.4	-0.736091	3.44243	0.215457	1
Y39F10C.3	0.684117	3.76807	0.215457	1
sto-4	0.665225	3.63226	0.215457	1
T03F6.6	0.319718	5.65203	0.215534	1
F49H12.5	0.325435	6.20714	0.215826	1
B0250.7	-0.70072	3.53363	0.215842	1
F46H5.3	0.0928695	10.7341	0.216329	1
mboa-6	0.600694	4.26564	0.216831	1
sodh-1	0.224545	8.00991	0.217236	1
gdh-1	0.0983969	10.1049	0.217355	1
cnc-8	0.215117	7.36074	0.217983	1
mua-3	0.336693	5.36999	0.218086	1
B0334.4	-0.321564	5.28868	0.218086	1
pcca-1	0.217488	6.86347	0.218155	1
D1086.6	0.237739	6.42381	0.218649	1
F55C12.5	-1.7872	2.90282	0.218701	1
Y73B3A.11	-2.74557	2.15453	0.218775	1
C29G2.2	-2.39468	2.27251	0.218775	1
kin-32	-2.26588	2.10362	0.218775	1
grl-8	2.25023	1.92641	0.218775	1
K05F1.6	-2.25	1.79506	0.218775	1
F23C8.3	2.19551	2.09724	0.218775	1
bus-12	2.09291	2.19495	0.218775	1
F19C6.8	-1.95365	1.89019	0.218775	1
F49D11.6	1.91871	2.31785	0.218775	1
vha-7	-1.9068	1.95511	0.218775	1
Y38H6C.23	-1.85259	1.776	0.218775	1
osr-1	1.77503	2.19311	0.218775	1
R11A5.3	-1.75124	2.02924	0.218775	1
C45G3.4	-1.73882	1.89596	0.218775	1
lpr-1	1.73745	2.29086	0.218775	1
Y49G5A.1	1.70516	2.61993	0.218775	1
Y13C8A.2	-1.69831	2.21751	0.218775	1
C07A12.7	-1.69408	1.80115	0.218775	1
F53B6.13	-1.60772	1.8048	0.218775	1
C55B6.1	1.5757	2.02252	0.218775	1
asp-10	-0.652304	5.4276	0.219546	1
F44E2.9	-0.371553	5.09072	0.219588	1
ttr-16	-0.158188	9.2296	0.219978	1
col-154	0.232992	8.40716	0.220809	1
C56C10.7	1.16261	2.51906	0.221021	1
gna-2	-0.324186	5.19465	0.221651	1
ifg-1	-0.475125	4.22948	0.221823	1
F56C9.11	-0.462765	4.40959	0.221823	1
ech-3	0.651021	3.99954	0.222229	1
Y39A3CL.10	1.30146	2.86921	0.222301	1
tyr-4	0.240857	6.40469	0.222304	1
gst-10	0.199679	8.46846	0.222492	1
aagr-3	-0.389308	4.96687	0.223275	1
B0412.7	2.13722	2.14132	0.223652	1
PDB1.1	1.61385	2.52922	0.223652	1
rsa-1	-0.36084	5.08827	0.223697	1
rbx-1	-0.231003	6.70554	0.224274	1
camt-1	0.400128	4.85929	0.224581	1
ulp-4	0.293579	5.94654	0.226492	1
nlp-5	-1.44389	2.6079	0.226608	1
F23D12.3	-1.41696	2.38647	0.226608	1
R06A10.1	1.41533	2.17315	0.226608	1
ent-4	-1.41422	2.67152	0.226608	1
M03E7.1	1.35677	2.33784	0.226608	1
T08G3.15	1.34229	2.66918	0.226608	1
F01E11.18	1.32286	2.73566	0.226608	1
osm-8	1.23288	2.45504	0.226608	1
Y39B6A.9	-1.1638	2.45155	0.226608	1
C08B11.9	-0.340524	5.08795	0.227752	1
F32B5.9	1.32928	2.97962	0.227912	1
C16C8.16	-0.397824	4.88318	0.228033	1
anr-4	2.02388	2.25308	0.228615	1
col-20	-0.13299	11.5003	0.228718	1
phat-2	0.541383	4.57823	0.229036	1
Y76A2B.4	-0.534169	4.18057	0.229036	1
K02A11.4	-0.513162	4.10573	0.229036	1
T19B10.3	0.496626	4.34783	0.229036	1
T26E3.10	-2.30973	2.00726	0.229169	1
ZC477.3	1.44048	3.30852	0.229253	1
chk-1	-1.43199	2.76846	0.229253	1
mrpl-28	-0.28591	5.86215	0.229507	1
glf-1	0.72298	3.91693	0.229621	1
F57C9.4	0.706559	3.59088	0.229621	1
lpr-5	0.698947	3.56686	0.229621	1
ric-4	0.676425	3.53026	0.229621	1
R08B4.3	0.642487	3.62442	0.229621	1
clec-54	-0.637885	3.41548	0.229621	1
Y77E11A.14	-0.911371	3.99316	0.229626	1
K04C2.5	0.773035	3.79741	0.229626	1
Y47D7A.9	-0.759979	2.82279	0.229626	1
Y64H9A.1	-0.734665	3.06826	0.229626	1
mrpl-32	-0.298574	5.67232	0.230334	1
rad-51	0.71049	4.79867	0.230506	1
C50F7.5	0.488393	4.96887	0.230682	1
Y71F9B.13	-0.882399	3.81451	0.231001	1
fum-1	0.293327	5.89268	0.231111	1
lec-9	0.139931	8.91422	0.232135	1
W09B6.4	0.694912	3.24539	0.232314	1
Y50E8A.1	0.603464	3.7168	0.232879	1
W04E12.7	0.575832	3.93952	0.232879	1
F58A6.1	-0.548966	4.08004	0.232879	1
vha-2	0.108429	9.76112	0.233357	1
B0025.8	0.430469	5.16888	0.233431	1
rab-11.1	0.135628	8.59504	0.234434	1
clec-88	-0.245925	6.1897	0.234977	1
B0261.8	0.435888	4.51592	0.235392	1
clec-49	0.4183	4.4427	0.235392	1
lst-1	0.41665	4.27376	0.235392	1
Y43F8C.9	0.347173	5.31404	0.2357	1
mrpl-55	-0.346212	5.40668	0.2357	1
taf-9	-0.419614	4.66708	0.235736	1
nspb-4	0.776971	4.59087	0.235961	1
R10E9.2	0.195041	7.19924	0.237135	1
C45G9.4	-0.522094	4.38219	0.237288	1
unc-89	-0.371743	4.97753	0.237329	1
F47B7.7	-1.08554	2.776	0.23796	1
cnc-3	1.0563	3.41519	0.23796	1
K11G12.6	-0.984475	2.99902	0.23796	1
Y41C4A.6	-0.984456	2.7567	0.23796	1
T27A1.5	0.933228	2.96613	0.23796	1
M04B2.6	0.923922	2.83104	0.23796	1
F46A8.6	-0.912329	3.02894	0.23796	1
clec-85	-0.265067	6.077	0.238268	1
ZK512.4	0.308939	5.46244	0.238311	1
E04F6.9	0.28484	5.82578	0.238596	1
K07E1.1	0.209177	7.11256	0.238943	1
D1086.11	1.02175	3.84838	0.239096	1
R04B5.11	2.23993	2.42566	0.239485	1
elt-3	-1.29816	2.77772	0.240087	1
EEED8.18	-1.89701	1.95889	0.24077	1
R13H4.2	0.208228	6.99802	0.241056	1
D1081.12	-0.371756	4.88539	0.241159	1
cyp-35A2	-0.260944	6.00493	0.241247	1
pqn-35	-0.748574	4.11579	0.241281	1
K01A2.4	0.43209	4.24983	0.241949	1
W06H8.5	0.217877	6.95748	0.242259	1
hsp-3	0.111199	9.3676	0.242384	1
irld-53	-0.680282	3.60917	0.243135	1
flp-27	-0.671942	3.7674	0.243135	1
nspe-2	-0.665296	3.53936	0.243135	1
dpy-2	0.657367	3.64083	0.243135	1
srbc-15	-0.655993	3.76808	0.243135	1
C41H7.4	0.652704	3.88034	0.243135	1
C25F9.14	0.65038	3.82798	0.243135	1
flp-26	-0.619959	3.80931	0.243135	1
vab-9	-0.617235	3.75823	0.243135	1
ZK596.1	-0.606613	4.09715	0.243135	1
kin-1	-0.580252	4.06454	0.243156	1
oac-59	0.956045	2.68202	0.243382	1
R102.5	0.527268	4.71407	0.244214	1
ttr-15	-0.131593	9.98599	0.244703	1
T17H7.7	0.480223	5.16748	0.245312	1
Y53F4B.11	0.298903	5.57395	0.246986	1
clec-173	0.306939	5.31709	0.247233	1
lact-1	0.791088	3.53878	0.247902	1
B0403.6	0.719087	3.56305	0.247902	1
K08B5.2	0.693268	3.45211	0.247902	1
lab-1	0.288714	5.74247	0.248229	1
ttr-30	-0.432806	4.76084	0.24836	1
mec-17	0.399188	4.85553	0.24836	1
C52E4.12	-1.53192	2.37841	0.249541	1
nlp-29	0.332723	6.77755	0.249623	1
T09B9.10	3.86347	1.78337	0.250013	1
F09E8.1	3.85547	1.66861	0.250013	1
C15H11.11	-3.84855	1.86477	0.250013	1
Y65B4BL.10	3.83122	1.86598	0.250013	1
C17E4.14	-3.82039	1.65722	0.250013	1
W04D2.11	-3.82039	1.72678	0.250013	1
M04C9.1	3.81482	1.71327	0.250013	1
F16H9.6	3.81069	1.74713	0.250013	1
F10G8.8	-3.80405	2.08571	0.250013	1
his-54	3.78986	2.08672	0.250013	1
R11G1.7	3.77298	1.80961	0.250013	1
K03H1.16	3.76873	1.64644	0.250013	1
F17C11.12	3.71229	2.09316	0.250013	1
C06A1.8	3.69895	1.64847	0.250013	1
linc-26	3.68998	2.00771	0.250013	1
Y111B2A.36	3.65816	1.7087	0.250013	1
R11G10.4	-3.65257	1.69567	0.250013	1
F25E5.8	-3.63881	1.9135	0.250013	1
B0205.14	3.62562	1.81925	0.250013	1
vps-53	3.62091	1.69506	0.250013	1
C43F9.7	3.62091	1.71197	0.250013	1
F46B6.13	-3.62027	1.68519	0.250013	1
lsy-12	3.58267	1.94355	0.250013	1
T23F2.4	-3.56315	2.1767	0.250013	1
C06G1.12	-3.56315	1.87347	0.250013	1
C32C4.3	-3.53372	1.97896	0.250013	1
F59E11.7	3.50813	1.71974	0.250013	1
hlh-11	3.50813	1.71259	0.250013	1
F56A4.12	-3.47815	2.07112	0.250013	1
ZK112.5	-3.47299	1.68845	0.250013	1
gar-2	3.20744	1.76847	0.250013	1
fbxa-82	-2.81976	2.01769	0.250013	1
F29A7.4	-2.66483	1.82284	0.250013	1
T02H6.9	2.58722	1.64438	0.250013	1
sssh-1	-2.35761	1.71197	0.250013	1
C02G6.3	2.24105	1.77035	0.250013	1
C06E1.11	2.14782	1.64777	0.250013	1
F54D5.15	-2.13939	2.02288	0.250013	1
mrps-11	-0.256801	6.02649	0.250134	1
clec-62	0.356247	5.23884	0.250739	1
linc-35	1.52454	1.98009	0.251134	1
Y57G11B.5	0.191029	6.89982	0.251176	1
C45G9.12	0.385073	4.53519	0.251708	1
C08E3.1	-0.81644	3.95418	0.251913	1
emb-9	0.151369	8.01994	0.252162	1
F55C12.1	0.84802	4.59779	0.252378	1
clec-146	-0.863026	3.17741	0.252635	1
Y37D8A.8	0.539605	4.17256	0.253076	1
Y69E1A.8	0.534124	3.99608	0.253076	1
ZK1098.1	-0.506446	4.07417	0.253076	1
C33C12.10	-0.434622	4.47413	0.253115	1
F58E6.5	0.276904	5.9614	0.253439	1
Y51H7C.1	-0.269858	6.77293	0.253586	1
lap-2	0.166894	7.58024	0.253692	1
F59C6.14	0.968175	2.80449	0.253747	1
mrpl-12	-0.22321	6.67488	0.253879	1
ZK546.2	-0.408606	4.62695	0.254628	1
C17C3.15	-0.402513	4.53829	0.254628	1
clc-1	-0.328068	5.2454	0.255072	1
R07E3.1	0.293638	6.14672	0.255149	1
taf-3	1.81581	2.15841	0.25549	1
C18D4.6	-2.45778	1.79253	0.255695	1
F35E8.18	-3.61015	1.76842	0.255819	1
ddl-2	0.633816	3.78798	0.256035	1
cdc-14	-0.631914	3.64627	0.256035	1
B0353.1	-0.593594	3.92271	0.256035	1
F13E9.5	-0.562867	3.73763	0.256035	1
C33C12.4	-0.556288	4.03179	0.256035	1
Y67H2A.10	1.20639	2.96573	0.256702	1
F18A1.8	-0.363483	4.90479	0.256838	1
K02B12.12	-3.7488	1.82461	0.256924	1
rpl-30	0.112954	11.1782	0.256948	1
dnj-20	-0.17445	7.66281	0.257098	1
Y67H2A.2	1.05088	4.35489	0.258097	1
ZK550.5	-0.304834	5.36157	0.258317	1
strl-1	-0.336171	5.36871	0.259175	1
ZK945.7	0.261908	6.08291	0.259205	1
sams-4	0.477069	5.17502	0.259251	1
emc-5	0.296925	5.64136	0.259511	1
ZK632.10	0.224713	7.10073	0.259542	1
ntl-9	0.294991	5.52609	0.259614	1
mrpr-1	0.771116	3.78413	0.259789	1
col-101	-0.164613	7.29848	0.260481	1
ZK1025.3	0.486428	4.74554	0.260706	1
thk-1	0.441188	4.70997	0.260706	1
lgc-34	0.404778	4.83353	0.260759	1
T27F7.1	-0.275941	5.97196	0.261868	1
nipa-1	-0.352728	5.33397	0.261875	1
T05C12.15	3.77858	1.77099	0.262583	1
sgk-1	-0.434511	4.71391	0.262651	1
alh-11	-0.464012	4.19401	0.262653	1
tag-10	-0.214671	6.43608	0.26293	1
F52H2.3	-0.957495	2.96658	0.263261	1
noca-1	0.938047	3.35535	0.263261	1
D1053.4	-0.917985	3.02118	0.263261	1
Y119C1B.6	-0.908397	3.10442	0.263261	1
scpl-1	-0.735286	3.10272	0.263261	1
Y37D8A.16	-0.32043	5.44491	0.26354	1
Y43B11AR.7	0.885826	5.03131	0.263866	1
F53E10.6	-0.266183	5.96396	0.264145	1
sft-4	0.180778	7.22286	0.264375	1
F30H5.4	-0.73984	3.62625	0.265054	1
C01F6.14	-0.642805	3.31458	0.265054	1
mrps-25	-0.269945	5.92163	0.265468	1
rsp-3	-0.171507	7.59239	0.265728	1
htp-1	0.285281	5.61177	0.265975	1
F19G12.10	3.62409	1.80656	0.266408	1
F35D11.4	-0.284158	5.56566	0.266478	1
pcbd-1	0.25261	5.92832	0.266552	1
lam-2	0.295621	5.77504	0.266738	1
T25G12.3	0.360816	4.82167	0.26682	1
D2096.7	1.31144	2.53774	0.266901	1
his-16	-1.3005	2.45962	0.266901	1
T21G5.2	1.09248	2.55296	0.266901	1
R57.2	1.07624	2.57487	0.266901	1
dhs-31	-0.945317	2.65454	0.266901	1
dep-1	-0.930312	2.70026	0.266901	1
T26E4.18	3.88526	1.79437	0.267651	1
Y92H12BL.5	-0.325904	5.11666	0.267677	1
Y38C1AA.14	-0.313134	5.21536	0.267677	1
T27C10.8	0.312813	5.15061	0.267677	1
rpl-11.2	0.0879789	10.3676	0.267815	1
Y34B4A.7	-0.555082	3.83843	0.268357	1
Y53G8AR.5	-0.544016	3.87395	0.268357	1
C44B11.4	0.542206	3.76419	0.268357	1
ard-1	0.145558	7.83671	0.268769	1
ztf-15	-1.00898	2.31689	0.269208	1
lpd-8	0.257028	6.02471	0.269881	1
atx-2	1.03408	3.37629	0.270275	1
rpoa-1	-0.959994	3.42366	0.270669	1
him-1	-1.03273	3.68825	0.270905	1
T25C12.3	0.168204	7.42463	0.270913	1
T23B3.5	0.196264	7.27407	0.271562	1
mrps-12	-0.235015	6.19297	0.271585	1
T21G5.4	0.241555	6.30225	0.27167	1
ZC155.4	-0.318264	4.84625	0.271677	1
Y17G7B.21	-0.248874	5.96067	0.271715	1
dnj-16	-0.307	5.19466	0.271753	1
valv-1	0.456548	4.08611	0.271904	1
F37A8.1	0.456016	4.20197	0.271904	1
mdt-21	-0.455448	4.01251	0.271904	1
Y54G11A.3	-0.284459	5.42706	0.272435	1
C01B4.6	-0.389372	4.61968	0.272621	1
Y19D10A.16	-0.389372	4.61968	0.272621	1
T05A8.3	-0.368387	4.77816	0.272621	1
ZK1236.7	-0.332327	5.53041	0.273043	1
col-60	-0.195784	8.27173	0.273687	1
C42D4.1	0.129856	8.60073	0.273854	1
rho-1	0.153215	7.69768	0.273901	1
snr-2	-0.163532	7.61127	0.27462	1
cey-3	-0.144336	8.28524	0.275459	1
col-17	0.193064	7.94891	0.275475	1
csr-1	-0.196451	6.67542	0.275502	1
T28H10.2	-0.304579	5.15409	0.275767	1
fkb-3	0.316862	6.01832	0.275979	1
Y43E12A.2	0.339706	5.3307	0.276447	1
F49F1.5	-0.318473	5.0511	0.276447	1
R186.8	-0.264645	5.88344	0.276574	1
arx-5	-0.270666	5.73478	0.276746	1
Y37E3.20	0.913523	3.89804	0.276766	1
C08F11.11	-0.142502	9.79922	0.277005	1
C35C5.9	0.225344	6.3005	0.277264	1
dve-1	2.61301	2.34188	0.277364	1
F35B12.10	-1.7754	2.1135	0.277554	1
inx-16	0.267006	5.85233	0.278209	1
irg-3	-0.383298	4.70234	0.278361	1
R13H9.5	0.382208	4.90873	0.278361	1
Y25C1A.8	-0.369353	4.74545	0.278361	1
ahcy-1	-0.0960739	9.59573	0.278899	1
pat-6	-0.286372	5.43735	0.279227	1
rpl-17	0.0818838	11.4356	0.279354	1
F57B10.3	0.189377	7.04706	0.279526	1
C14F11.6	0.592043	4.06262	0.280135	1
C41H7.3	0.584115	3.88219	0.280135	1
ttr-54	0.553727	4.01592	0.280135	1
lipl-7	0.541852	3.81638	0.280135	1
brc-1	-1.19095	2.88202	0.280359	1
T20D3.6	-0.267998	5.47782	0.280714	1
F22E5.9	-0.501294	4.36265	0.280844	1
K08D10.14	0.472921	4.10615	0.280844	1
nlp-15	0.471589	4.19384	0.280844	1
Y116A8C.23	0.460238	4.34724	0.280844	1
K02F2.5	0.434235	4.37185	0.280844	1
H04D03.3	-0.422672	4.40132	0.280844	1
C34C12.7	-0.323705	5.04693	0.281133	1
W02A2.9	0.312676	5.27906	0.281133	1
C23F12.4	0.708767	3.50841	0.281174	1
C11E4.7	0.643112	2.98137	0.281174	1
phf-10	-1.12949	2.99194	0.28128	1
epi-1	0.276428	5.85349	0.28131	1
C04G2.9	-0.1455	7.9665	0.281365	1
K10H10.4	0.268415	6.14914	0.281557	1
chch-3	-0.176017	7.12208	0.281586	1
cat-4	0.178078	6.83845	0.281595	1
T07A5.1	-0.419476	4.50285	0.282277	1
B0336.5	-0.417822	4.55416	0.282277	1
R03G8.6	0.413216	4.48267	0.282277	1
aps-2	-0.404687	4.51632	0.282277	1
T04F3.1	0.258926	5.95233	0.283078	1
nduf-5	0.142164	7.88781	0.28333	1
ssp-31	0.263735	5.88213	0.283959	1
T08H10.3	0.377356	4.91511	0.283978	1
sdz-27	-0.256921	5.75749	0.285589	1
Y47D7A.13	0.15386	9.55017	0.286212	1
T02B11.8	-0.830593	3.18451	0.286373	1
dhhc-9	0.82298	3.08779	0.286373	1
F14F11.2	-0.814429	3.23243	0.286373	1
Y37E11B.2	0.787915	3.27358	0.286373	1
Y48G1BL.1	-0.779527	3.15973	0.286373	1
F28C6.5	0.755652	3.77165	0.286373	1
bath-13	0.68957	3.12306	0.286373	1
F57B10.5	0.217357	6.47987	0.286393	1
pinn-4	0.230226	6.26245	0.286537	1
C12D8.9	1.14055	3.46948	0.286659	1
C17E7.12	0.555517	3.65641	0.286881	1
C31H5.6	-1.19821	3.61895	0.287485	1
F16B4.4	0.168452	9.58768	0.287841	1
drr-2	-0.200693	6.65216	0.287933	1
flp-28	-0.299243	5.57602	0.288321	1
Y52B11A.19	1.73414	2.06877	0.289097	1
F20B10.3	-1.68901	2.85437	0.289097	1
C37A5.11	1.68684	2.34447	0.289097	1
linc-10	1.67921	2.5662	0.289097	1
C02B4.4	-1.64366	2.24283	0.289097	1
his-13	-1.57949	2.21432	0.289097	1
his-25	-1.57949	2.21432	0.289097	1
his-9	-1.57949	2.21432	0.289097	1
atgp-2	-1.51421	2.39172	0.289097	1
C45B11.5	1.50956	2.09037	0.289097	1
F25A2.1	1.50563	2.08234	0.289097	1
T08D2.4	1.41978	2.20747	0.289097	1
gei-1	1.33907	2.61727	0.289097	1
sma-4	-1.32351	2.48102	0.289097	1
K09E9.5	1.26435	2.501	0.289097	1
F16H6.7	1.24041	2.26728	0.289097	1
K02A6.2	-1.19228	1.89827	0.289097	1
F15D3.9	1.18433	2.10223	0.289097	1
gpc-1	1.17893	2.5358	0.289097	1
Y39A1A.9	1.14334	2.33147	0.289097	1
let-4	1.13766	2.29044	0.289097	1
fbxa-63	1.11659	2.25976	0.289097	1
nhr-40	3.67526	1.87237	0.289416	1
pssy-2	-0.344078	4.79359	0.289476	1
Y116A8C.30	-0.480078	4.57301	0.289487	1
Y48E1C.2	0.478542	4.2251	0.289487	1
F54E4.3	0.430776	4.13086	0.289487	1
ssq-3	0.215602	6.40146	0.289708	1
C56A3.4	-1.67464	2.39045	0.290032	1
T05G5.5	-1.59891	2.66272	0.290032	1
spp-18	-0.218176	6.75435	0.290259	1
F56F11.4	-0.320249	4.89991	0.290259	1
F43G9.13	-0.320181	5.05848	0.290259	1
F35H8.4	0.318649	5.11567	0.290259	1
cgp-1	0.23704	6.15659	0.290562	1
aldo-2	0.102829	9.19578	0.290934	1
F08D12.7	0.537079	3.97537	0.291404	1
poml-2	-0.520133	3.72967	0.291404	1
C33B4.4	0.475904	4.13577	0.291404	1
F46C8.10	1.58444	2.07487	0.292077	1
F52H3.5	0.312154	5.70926	0.292184	1
pho-11	-0.147811	8.00891	0.292406	1
C27D8.3	-1.60733	1.94582	0.292796	1
C16C2.4	0.258331	6.01529	0.293452	1
far-6	-0.186608	6.9796	0.293465	1
mlt-8	0.291167	6.32393	0.293915	1
gpd-4	-0.221711	6.06316	0.294024	1
F08G5.1	-0.428741	4.4702	0.294226	1
lbp-3	0.245053	6.68225	0.294661	1
C49A1.10	-0.319128	5.07334	0.294704	1
exos-7	-0.305919	5.10202	0.294704	1
pah-1	-0.892076	5.29239	0.294841	1
F17C11.4	0.249471	5.79104	0.295761	1
acbp-4	-0.665361	3.65841	0.296348	1
F53C3.1	0.623697	3.72141	0.296348	1
ZK1248.20	-0.613781	3.65022	0.296348	1
ceh-88	0.563878	3.56724	0.296348	1
C46C2.2	0.260078	5.4702	0.297078	1
F14F9.8	-1.23509	2.42089	0.297362	1
R10D12.7	3.74265	2.06916	0.297615	1
Y105C5A.1272	-0.773326	3.26801	0.297834	1
K02D10.1	-0.464812	4.39708	0.297848	1
sym-1	0.423764	4.2242	0.297848	1
F57F5.1	-0.110619	9.57101	0.298698	1
pir-1	-0.31522	5.10197	0.299072	1
F28H1.4	0.308784	5.12922	0.299072	1
aqp-8	-0.229113	6.51839	0.299397	1
F54E7.11	1.23575	2.93693	0.299582	1
T21C9.13	-0.342772	4.6109	0.30013	1
lsy-22	-0.330554	4.76943	0.30013	1
R107.5	-0.227378	6.01206	0.300484	1
K07A12.8	3.86699	1.9419	0.300667	1
Y73F8A.1165	3.76137	2.0575	0.300667	1
2017-06-01	3.55714	1.96546	0.300667	1
unc-57	-3.51866	2.00512	0.300667	1
col-90	0.317411	6.3113	0.3009	1
C35B1.4	-0.206468	6.95313	0.301138	1
R02D5.10	0.654834	3.08959	0.301278	1
maf-1	1.05005	2.63246	0.301823	1
fbxc-54	1.04478	2.87353	0.301823	1
C39D10.2	1.02407	2.82556	0.301823	1
C07A9.13	0.999297	2.78153	0.301823	1
C41H7.5	0.893158	2.66026	0.301823	1
Y18D10A.3	0.880432	2.93883	0.301823	1
F35F10.6	0.875661	2.7738	0.301823	1
T08D2.5	0.866285	2.81963	0.301823	1
R12B2.2	0.801042	2.82194	0.301823	1
acl-5	-0.789689	2.69729	0.301823	1
Y94H6A.12	-0.532091	4.04914	0.302193	1
F21D12.3	0.500098	4.15719	0.302193	1
R144.6	-0.457936	3.9749	0.302193	1
Y46G5A.14	0.40873	4.75763	0.302198	1
egl-27	0.389766	4.50353	0.302198	1
grl-7	0.386136	5.0797	0.302198	1
fbxc-50	-0.381867	4.46184	0.302198	1
moma-1	0.177833	7.1516	0.302291	1
mlc-4	0.135016	8.19107	0.302558	1
F42H10.2	-0.302551	5.10429	0.303365	1
dyn-1	-1.33996	3.42631	0.303782	1
Y71H2AM.4	-0.152617	7.47513	0.303877	1
C55A6.10	-0.935085	2.82259	0.303974	1
ran-1	-0.109941	9.08067	0.304128	1
F32H5.3	0.539364	3.77042	0.30421	1
asp-4	0.138119	7.98483	0.304273	1
F27C1.1	-0.15229	7.55419	0.304683	1
dif-1	0.21475	6.31654	0.304709	1
Y65B4BL.1	0.838981	2.89812	0.3051	1
lec-8	0.132318	7.83733	0.30524	1
ZK84.5	-0.336393	5.01544	0.305292	1
C35E7.9	0.320069	5.09643	0.305292	1
act-5	0.0913311	9.97735	0.305622	1
C14C10.8	1.20329	2.17783	0.305903	1
F47G9.1	0.169531	7.17975	0.306033	1
F40A3.3	0.219364	6.48094	0.307038	1
lec-4	0.213209	6.3083	0.307074	1
npax-4	-1.07333	2.75453	0.307099	1
H03E18.1	0.772988	3.35567	0.30756	1
T06E4.5	0.734731	3.47869	0.30756	1
Y75B12B.12	-0.729615	2.93615	0.30756	1
nuaf-3	-0.724827	3.67925	0.30756	1
T02E9.5	0.692771	3.37029	0.30756	1
fbxa-107	-0.682711	3.37909	0.30756	1
T03G6.1	0.672762	3.55151	0.30756	1
Y22D7AR.6	0.664859	3.39878	0.30756	1
F17B5.8	0.643529	2.99652	0.30756	1
wve-1	2.33372	2.30122	0.307595	1
ZK418.2	-2.29051	2.30803	0.307595	1
sti-1	-0.166413	7.13692	0.30761	1
F28C6.8	-0.383699	5.25189	0.307732	1
D2030.11	-0.392158	4.73851	0.308502	1
C54D10.10	-0.375974	4.86184	0.308502	1
suds-3	-0.370599	4.64107	0.308502	1
aakg-1	0.264107	5.43811	0.309347	1
mrpl-13	-0.257143	5.41874	0.309347	1
thn-2	0.224601	6.65052	0.309476	1
lact-9	-1.07083	2.87404	0.309506	1
glrx-21	-0.499659	4.62149	0.309635	1
F25H5.8	0.22109	7.38177	0.309756	1
phip-1	-0.329243	5.00816	0.310349	1
rps-15	0.0924364	11.6244	0.310654	1
21ur-14437	-0.65726	3.46303	0.310655	1
F33G12.6	0.544395	3.86396	0.310655	1
C02F5.2	0.541704	3.83367	0.310655	1
asah-1	0.171161	6.96997	0.310707	1
T23B3.2	-0.284113	5.89223	0.310901	1
F44E2.12	0.979631	3.56083	0.311454	1
mdt-15	0.243178	5.84988	0.31167	1
sas-6	-0.294651	5.18732	0.311736	1
cTel55X.1	-0.270557	5.22381	0.311736	1
ncbp-2	-0.876413	5.29812	0.311865	1
F16B4.5	-1.39499	2.29827	0.312101	1
K01D12.15	-0.275037	5.81257	0.312345	1
K07C11.7	-0.431618	4.6099	0.31238	1
F08G5.3	0.499311	3.78819	0.312533	1
cst-2	0.498553	4.00038	0.312533	1
T04C12.7	0.479204	3.94821	0.312533	1
gst-24	0.477823	3.79472	0.312533	1
ulp-3	0.470683	4.20237	0.312533	1
acn-1	0.461442	4.54693	0.312533	1
C18H2.2	-0.452362	4.02187	0.312533	1
arf-3	0.126849	8.3151	0.31291	1
C46G7.2	-0.164293	7.1044	0.313274	1
atg-7	0.432406	4.39046	0.313773	1
W04B5.5	-0.392836	4.34383	0.313773	1
F56C11.3	-0.385963	4.18867	0.313773	1
abu-7	-0.362478	5.626	0.31456	1
T12F5.1	-0.356696	4.58371	0.314649	1
Y61A9LA.7	1.46702	2.92387	0.314831	1
dod-19	0.129751	8.0191	0.314971	1
pas-2	-0.138867	7.79154	0.315203	1
rab-1	0.130378	8.02116	0.315967	1
F35G12.11	-0.271962	5.38786	0.316237	1
F32B5.1	0.265291	5.77732	0.316597	1
spp-17	-0.159802	8.31947	0.317193	1
col-77	0.126835	9.89552	0.317425	1
T06E4.9	-0.369228	5.72217	0.317704	1
F55H12.2	0.313928	5.38088	0.31828	1
gst-6	0.24534	6.00021	0.318387	1
C06A8.6	0.26984	5.6689	0.319802	1
C14A4.11	-0.290818	5.27975	0.319831	1
ccch-1	0.251945	6.06186	0.320042	1
F57F4.4	0.128867	9.36425	0.320066	1
blos-2	-0.304444	5.02694	0.32016	1
smu-2	-0.303354	4.98219	0.32016	1
vab-10	0.176956	6.89019	0.320163	1
R09H10.3	-0.189079	6.62695	0.320673	1
C04H5.1	-0.298867	5.38089	0.321063	1
ZK632.14	0.403667	4.32963	0.321363	1
lsm-6	-0.27442	5.64229	0.321532	1
brp-1	0.173198	7.51555	0.322405	1
taf-12	-0.483113	4.17247	0.322451	1
F57F4.1	0.464733	4.1407	0.322451	1
R09F10.8	-0.455237	3.84571	0.322451	1
cri-3	-0.132402	7.93821	0.32251	1
vit-4	0.111467	9.80658	0.322543	1
B0041.11	-1.69381	2.35944	0.323581	1
rmd-6	-0.288481	5.28963	0.323778	1
fipr-13	-0.279123	5.20934	0.323778	1
mdt-19	-0.277946	5.24174	0.323778	1
rskd-1	-0.608714	3.82174	0.324168	1
ins-37	0.577987	3.9395	0.324168	1
lin-56	-0.571122	3.78865	0.324168	1
ZK1248.19	-0.529968	3.66269	0.324168	1
F35C5.12	-0.522213	3.60729	0.324168	1
T04A8.6	-0.204147	6.34204	0.32438	1
Y66H1A.4	-0.145839	7.77881	0.324584	1
F27C1.18	-0.897935	3.19894	0.324796	1
F14H3.6	-0.315823	4.87246	0.32492	1
F14B8.4	-0.306669	4.82331	0.32492	1
rfp-1	-0.298182	4.9772	0.32492	1
R05D3.6	0.217891	6.57078	0.32494	1
ZC262.5	0.217891	6.57078	0.324943	1
Y39G10AR.32	-0.347972	4.56439	0.325247	1
max-2	0.674272	4.30072	0.325557	1
T09A12.5	-0.342325	5.94462	0.325917	1
alh-6	-1.02868	3.54569	0.325954	1
Y55F3BL.5	-0.254934	6.00568	0.326047	1
aly-2	-0.178116	6.89921	0.326294	1
M28.10	0.153426	7.35066	0.326442	1
Y97E10AL.3	0.252899	5.57249	0.326578	1
unc-132	0.71703	3.91008	0.327052	1
skn-1	-0.704442	3.15178	0.327052	1
H14A12.5	0.679628	3.15181	0.327052	1
C05D12.7	0.657391	3.29514	0.327052	1
F41H10.5	0.643423	3.22831	0.327052	1
Y80D3A.9	0.626096	3.29697	0.327052	1
clec-180	0.619116	3.36231	0.327052	1
pqn-47	0.617503	3.47757	0.327052	1
Y87G2A.16	0.609136	3.66772	0.327052	1
odd-2	0.596209	3.38181	0.327052	1
C10A4.4	0.585337	3.28641	0.327052	1
linc-21	0.556445	3.4108	0.327052	1
K07H8.3	-0.207137	6.47102	0.327215	1
pgp-6	-0.410539	4.34424	0.328719	1
C34D10.2	0.407892	4.55123	0.328719	1
use-1	-0.392316	4.42622	0.328719	1
rbx-2	-0.385254	4.47885	0.328719	1
ZC116.5	-0.426884	3.85538	0.329048	1
col-125	0.12101	10.2409	0.329306	1
C39B5.5	-0.15164	7.98169	0.329499	1
F43G9.3	-0.302561	5.12116	0.329587	1
T24D1.3	-0.283478	4.97106	0.329587	1
W01D2.1	0.126745	10.3929	0.329615	1
H40L08.2	-0.271855	5.71695	0.329688	1
rpl-37	0.126745	10.3932	0.329711	1
F44E5.4	0.203123	6.22551	0.330157	1
F44E5.5	0.203123	6.22551	0.330167	1
C02F5.7	-1.22972	2.8482	0.330503	1
mmaa-1	-1.22854	3.24876	0.330503	1
iftb-1	-0.138258	7.60416	0.33114	1
smn-1	-0.269096	5.28105	0.331483	1
Y60A3A.21	0.254656	5.81585	0.331527	1
C01A2.3	-0.246558	5.5337	0.33192	1
Y39B6A.13	-0.430335	4.13888	0.331973	1
C05C10.7	-0.412369	4.081	0.331973	1
btb-14	0.336819	4.79429	0.332203	1
Y66D12A.16	0.322533	4.74933	0.332203	1
C16C8.12	-0.940389	3.00851	0.332379	1
Y73B6A.3	-0.932116	2.63898	0.332379	1
T28D9.9	0.906391	2.7601	0.332379	1
C10C5.5	0.830953	2.96386	0.332379	1
T19D2.3	-0.810318	2.96056	0.332379	1
Y75B12B.3	-0.756831	2.85665	0.332379	1
F22H10.6	-0.753744	2.58733	0.332379	1
mltn-1	0.726027	2.86454	0.332379	1
K12C11.5	0.698914	2.98488	0.332379	1
fbxa-192	0.698455	3.35054	0.332379	1
ZK813.3	-0.152164	7.16015	0.332517	1
Y54G2A.18	0.154558	7.28049	0.332855	1
ZK669.4	0.170438	6.8004	0.334147	1
hpo-13	-0.29189	5.01107	0.334163	1
B0025.4	-0.385364	4.5104	0.335853	1
M106.8	-0.378785	4.42809	0.335853	1
F53C11.1	0.376134	4.56305	0.335853	1
stim-1	-0.363086	4.51003	0.335853	1
brc-2	0.355462	4.52441	0.335853	1
M05D6.5	-0.265217	5.46772	0.336299	1
stl-1	-0.262861	5.56927	0.336359	1
T25C12.12	-0.724964	3.96284	0.336819	1
elo-1	-0.233912	7.19406	0.336938	1
cal-1	0.538088	3.74141	0.336951	1
hpr-17	-0.474316	3.8273	0.336951	1
K03H1.7	-0.320142	4.64299	0.337776	1
rpl-21	0.0905307	11.3891	0.338453	1
C26B2.7	0.291426	5.04038	0.338651	1
W04G3.5	0.279516	5.41126	0.338944	1
pqm-1	0.261893	5.44241	0.338944	1
rpl-1	-0.414103	9.67613	0.339498	1
F23D12.7	0.334654	5.46574	0.339554	1
cdr-6	0.226489	5.74378	0.340423	1
T21C12.8	-1.15078	2.56421	0.340866	1
isp-1	0.0945161	9.00523	0.341054	1
Y39A1A.20	-0.415086	4.25755	0.341122	1
C06A8.8	-0.394248	4.25045	0.341122	1
T07C4.12	-0.377751	4.22704	0.341122	1
Y52B11A.8	-0.249352	5.18903	0.342587	1
F44G4.3	0.346883	4.5661	0.342775	1
F13B9.1	0.343974	4.62478	0.342775	1
tag-209	-0.306214	5.17403	0.343055	1
T07A9.15	-0.33936	4.80963	0.343102	1
cebp-2	0.304962	4.95503	0.343218	1
Y71H2AM.5	0.106335	9.61708	0.34368	1
nxt-1	-0.219614	5.9956	0.343778	1
C23H5.15	-1.41583	2.20842	0.343794	1
C09G1.5	-1.3494	2.49461	0.343794	1
tpra-1	-1.33817	2.02408	0.343794	1
C16C8.20	-1.31773	2.49619	0.343794	1
W02B3.4	-1.24986	2.20611	0.343794	1
F15A4.10	1.2323	2.31207	0.343794	1
cls-3	1.22006	2.34369	0.343794	1
glb-19	1.21026	2.25808	0.343794	1
C01G10.16	1.19596	2.16086	0.343794	1
C03A7.13	-1.15633	2.48974	0.343794	1
W09C3.1	-1.1559	2.44218	0.343794	1
C07H6.9	1.12934	2.36651	0.343794	1
F26F12.4	1.11692	2.97879	0.343794	1
glb-17	1.08135	2.36814	0.343794	1
B0024.18	1.07153	2.7302	0.343794	1
ins-4	-1.07029	2.43002	0.343794	1
Y60A3A.24	-1.05149	2.79026	0.343794	1
C54C6.5	1.05133	2.17034	0.343794	1
dct-7	1.02498	2.35658	0.343794	1
R09A1.5	0.999529	2.74965	0.343794	1
Y81G3A.6	-0.934535	2.31795	0.343794	1
C04G6.10	-0.926005	3.19835	0.343794	1
F35D11.5	-0.248799	5.76609	0.344271	1
T05B4.14	-0.717466	3.5451	0.345049	1
M04F3.2	0.615602	3.46064	0.345049	1
wrt-1	0.609038	3.50983	0.345049	1
ZC373.5	0.60542	3.51942	0.345049	1
F08A8.8	0.601946	3.63884	0.345049	1
flp-32	0.596171	3.43407	0.345049	1
C45B11.9	-0.595308	3.38799	0.345049	1
F09E5.16	0.582684	3.52138	0.345049	1
nhr-32	0.569523	3.52497	0.345049	1
srf-3	0.545092	3.30197	0.345049	1
pdi-1	-0.125662	8.22539	0.345207	1
glb-1	-0.199922	5.52274	0.345283	1
ZK822.2	0.252377	5.66315	0.345894	1
C41G7.6	0.203041	6.35204	0.346468	1
F07E5.5	-0.258116	5.62369	0.346668	1
F31D4.11	1.32938	2.69577	0.347759	1
T11F8.5	1.32225	2.55517	0.347759	1
F10D2.13	1.16788	3.13491	0.347759	1
clec-87	-0.141633	7.38557	0.347838	1
ZK632.9	0.172224	8.71865	0.347894	1
C23G10.2	-0.333929	6.96919	0.347906	1
R07B7.4	1.19138	2.6335	0.34793	1
fkb-6	-0.14055	7.37481	0.348071	1
R106.5	-0.287869	5.61112	0.348336	1
C05D9.9	-0.330701	4.98186	0.348534	1
C04G2.8	-0.130064	8.15933	0.348651	1
Y53C12A.7	0.50232	3.94422	0.349064	1
K11H3.2	-0.465064	3.94738	0.349064	1
bath-2	-0.454125	3.75275	0.349064	1
fib-1	-0.107747	9.28728	0.349406	1
Y73F4A.3	-0.385609	4.30286	0.349494	1
tag-296	-0.37359	4.5415	0.349494	1
R08A2.1	-0.362426	4.49148	0.349494	1
R10H1.1	-0.358529	4.68339	0.349494	1
Y17G7B.3	-0.342371	4.59849	0.349494	1
djr-1.1	-0.23454	5.79987	0.349591	1
lim-9	-0.418798	4.42638	0.349921	1
snet-1	0.418787	4.36699	0.349921	1
C25A8.2	-0.418454	4.26648	0.349921	1
F13E6.5	0.401484	4.34301	0.349921	1
ptps-1	0.380012	4.25974	0.349921	1
wrt-6	0.367751	4.68882	0.349921	1
hke-4.2	0.21748	6.2217	0.349958	1
Y53F4B.48	0.696638	4.26315	0.350205	1
F38B2.4	0.904522	4.20534	0.3503	1
M106.3	-0.243273	5.70977	0.35056	1
C25D7.1	0.247838	5.47012	0.350625	1
F49C12.11	0.178368	8.33626	0.35212	1
hrp-2	-0.153094	7.11037	0.352772	1
cyp-35C1	-0.255192	5.52954	0.353639	1
K02E2.6	-0.321302	4.99915	0.353729	1
src-1	0.310925	4.94321	0.353729	1
nmt-1	0.222933	5.45872	0.354219	1
Y116A8C.10	1.19295	2.5977	0.354696	1
T07A9.14	0.212047	6.10844	0.35488	1
cyn-2	0.160883	7.15519	0.355354	1
T08G11.4	-1.07865	2.80015	0.355396	1
T07F10.1	0.293489	5.27959	0.355778	1
B0379.2	0.27419	5.29235	0.355778	1
Y47G6A.22	0.198389	6.21484	0.356052	1
K08E4.6	0.236796	5.41815	0.356604	1
his-59	-0.233014	5.30802	0.356604	1
lsy-13	-0.22761	5.86996	0.357001	1
F42A10.7	-0.153346	7.27227	0.357015	1
car-1	-0.0956927	8.96141	0.357884	1
Y50D4B.1	-1.23146	2.98171	0.357894	1
F31E3.8	0.594325	3.52967	0.358043	1
dpy-4	0.138556	9.45694	0.35837	1
ttr-1	0.375294	4.12261	0.358391	1
F56C9.8	0.35327	4.42838	0.358391	1
ran-4	0.155011	7.12205	0.358617	1
T22B3.3	-0.242443	5.76831	0.358633	1
F36H12.5	-0.272177	4.81337	0.358806	1
hsb-1	0.226602	6.0549	0.35889	1
F43E2.9	1.18984	2.31027	0.359105	1
acp-3	-0.767625	2.98463	0.359365	1
skr-5	0.766523	2.9317	0.359365	1
clec-47	0.765158	3.06266	0.359365	1
ephx-1	0.739759	3.29334	0.359365	1
R01H10.4	-0.735455	3.17087	0.359365	1
C45E1.4	-0.717925	3.15806	0.359365	1
K07F5.16	0.70503	3.01962	0.359365	1
B0432.6	0.650631	3.09823	0.359365	1
T22C1.11	-0.638706	3.00137	0.359365	1
Y53G8AL.2	-0.142578	7.30055	0.35948	1
M01D7.11	-0.22922	7.02358	0.359672	1
F40H3.2	-0.277801	5.14916	0.359864	1
ZK593.3	-0.261679	5.39059	0.359864	1
nlp-36	0.121616	8.15042	0.360203	1
C49F5.11	0.584236	3.34342	0.360235	1
ZC373.4	0.506322	4.08906	0.360561	1
nlp-13	0.473916	4.03022	0.360561	1
T20H4.5	0.139476	7.57426	0.360711	1
B0379.1	0.201025	6.2294	0.360762	1
T05B11.9	-0.207341	6.20829	0.360865	1
pcp-1	0.178252	6.73785	0.36109	1
spp-8	0.171798	6.65578	0.361314	1
tax-6	0.214951	6.01839	0.361416	1
far-5	0.838301	3.28193	0.361623	1
Y39E4A.1	-0.618395	3.54026	0.361723	1
B0207.11	0.607578	3.58512	0.361723	1
srp-1	0.593992	3.40454	0.361723	1
F55D12.1	-0.570409	3.42257	0.361723	1
C30G7.2	-0.540501	3.60912	0.361723	1
lin-15B	-0.53783	3.35165	0.361723	1
ddl-1	-0.528365	3.51337	0.361723	1
ZK131.11	0.518125	3.71636	0.361723	1
pfn-2	0.143301	7.72141	0.361798	1
rps-17	0.108324	11.2769	0.361923	1
W08A12.2	0.323434	4.49296	0.362359	1
lgg-3	-0.319906	4.58668	0.362359	1
T05H10.4	1.52954	2.31067	0.362633	1
Y38F2AR.9	-0.140215	8.71738	0.36276	1
sup-1	0.228204	5.96319	0.363197	1
unc-115	0.218064	5.93147	0.363213	1
Y111B2A.35	-1.1382	2.39142	0.363296	1
[truncated: 12,079 more rows]

## Sheet: All FPKM
	N2.1	set-17.1	set-17;Pset-17::set-17(+).1	set-17;Pmex-5::set-17(+).1	N2.2	set-17.2	set-17;Pset-17::set-17(+).2	set-17;Pmex-5::set-17(+).2
msp-49	273.375	53.5496	197.858	161.782	257.338	42.9154	184.449	149.853
ssp-10	290.219	60.6621	201.641	193.793	263.118	45.3122	192.135	180.296
msp-45	279.986	73.1816	189.283	161.62	269.331	56.6669	213.088	183.49
nspd-2	356.311	63.0209	275.419	209.601	297.449	42.9036	346.421	281.474
msp-57	304.999	63.5652	138.617	122.279	235.048	36.3779	134.694	95.2161
msp-3	197.986	47.9612	133.041	141.752	180.51	41.8357	154.391	141.734
msp-78	294.022	81.5038	206.831	170.295	259.573	61.6739	215.983	230.585
msp-81	466.227	174.644	496.202	462.835	397.831	131.606	525.219	468.193
msp-152	383.22	107.135	275.454	244.245	317.656	127.88	304.655	258.71
Y59E9AR.1	133.718	30.9177	66.8545	51.5653	128.792	27.4436	61.8705	64.1616
Y59E9AR.7	133.718	30.9177	66.8545	51.5653	128.792	27.4436	61.8705	64.1616
msp-77	356.275	135.078	331.531	277.253	307.675	118.471	321.678	294.793
msp-59	394.521	169.552	233.282	243.213	385.123	171.282	248.935	269.516
msp-51	427.537	93.6725	165.233	206.945	294.488	65.6249	245.017	192.116
msd-2	286.884	110.571	328.38	259.914	313.245	105.966	282.655	320.139
gut-2	31.864	0	29.0285	38.3202	38.4726	0.118649	26.2668	27.6527
ola-1	48.1199	1.04027	28.267	60.5538	48.8396	0	8.36025	33.5684
F58A6.9	169.385	50.2473	170.996	126.141	152.627	38.8102	123.857	107.947
nspc-10	69.6305	1.52411	67.1122	1.09022	51.9403	7.14269	36.4642	5.83497
msd-3	119.298	30.4944	117.965	112.896	95.8889	26.1147	125.787	100.048
msd-1	119.298	30.4944	117.965	112.896	95.8889	26.1147	125.787	100.048
msp-36	491.888	249.955	580.218	557.743	441.849	228.637	553.497	538.339
msp-76	367.312	183.619	360.009	310.412	373.504	183.254	318.806	320.842
msp-40	545.383	253.462	550.826	444.939	459.26	235.768	544.37	496.168
D2062.6	95.1961	22.8859	86.898	59.0345	72.0073	15.6142	82.3932	66.5371
msp-79	296.482	69.1052	185.042	199.047	252.763	87.9191	142.996	121.6
F32B5.4	116.767	26.2244	97.7339	93.8637	99.2353	36.188	97.7998	84.4456
lipl-2	9.06972	51.7594	71.7863	40.1527	7.90981	54.9346	79.3235	38.1464
msp-56	341.962	154.964	365.222	366.849	298.981	133.765	364.328	427.555
msp-38	217.733	93.0798	195.456	140.767	196.072	75.1406	164.891	150.902
col-147	1069.16	631.854	1102.92	159.845	978.839	615.102	1111.86	159.205
msp-50	240.959	116.57	203.387	217.558	241.027	91.5142	208.367	178.889
ugt-13	22.5903	0.435461	17.9349	12.584	27.5088	0.0593246	18.1507	11.8314
msp-33	360.365	174.971	368.315	271.454	350.454	192.188	328.992	291.495
ssp-11	321.387	172.104	340.446	281.951	312.262	152.737	314.004	270.865
ssp-9	321.387	172.104	340.446	281.951	312.262	152.737	314.004	270.865
nspc-9	84.2668	24.2648	64.1016	14.7876	71.3404	19.15	45.6732	13.7341
msp-65	140.413	24.9301	62.1336	88.0762	118.378	31.1692	55.3125	35.252
T25F10.6	1129.26	742.352	673.208	681.495	1079.61	712.453	663.994	685.493
unc-15	207.584	73.0002	69.9471	78.2526	159.858	74.9507	85.2187	84.5494
F56A4.2	539.708	320.294	312.191	343.386	519.426	306.768	329.271	334.115
clec-209	539.708	320.294	312.191	343.386	519.426	306.768	329.271	334.115
pud-4	306.847	130.614	215.066	156.041	245.543	127.311	194.728	174.634
set-17	86.8102	7.95926	29.9773	32.6835	35.0208	6.01552	41.0687	26.6494
Y38E10A.14	94.6802	30.7363	87.2143	55.961	87.628	28.8555	95.2068	78.4722
msp-19	266.177	126.719	252.927	179.748	285.116	60.167	207.32	151.19
msp-64	290.927	156.742	335.561	241.404	262.767	114.425	367.944	255.309
F55B11.3	107.913	39.01	93.8798	14.4397	106.771	42.251	81.9979	10.0786
msp-10	270.484	24.6156	161.871	112.769	222.586	87.6225	203.716	139.705
F08H9.2	191.28	73.0244	149.172	133.413	155.248	89.5446	167.926	143.257
F19B6.1	17.0117	0	4.17035	5.14957	17.446	0	4.37198	0.0576578
Y59E9AL.3	98.0034	37.6069	50.302	38.239	81.9531	33.6608	48.5569	41.2368
Y59E9AL.2	98.0034	37.6069	50.302	38.239	81.9531	33.6608	48.5569	41.2368
psr-1	19.903	0	1.17145	11.8301	12.0753	0	2.39529	9.37515
msp-31	488.421	305.282	535.234	421.685	456.593	235.365	530.568	482.434
pud-1.1	1953.28	1262.18	1429.82	1247.29	1715.6	1188.33	1312.14	1224.87
pud-1.2	1953.28	1262.18	1429.82	1247.29	1715.6	1188.33	1312.14	1224.87
msp-53	266.669	105.575	168.712	97.9114	217.906	78.095	104.614	150.441
C08F11.12	22.3024	0	25.2213	0.336346	29.7086	6.70368	29.7667	0
msp-113	303.92	184.853	278.746	230.281	292.054	153.71	330.212	239.926
ZK484.5	507.533	319.217	566.407	519.863	456.616	273.368	558.416	584.062
W02B12.12	9.47762	0	20.4183	7.55038	31.9786	0	33.7549	24.7582
act-2	903.997	601.795	643.172	545.843	874.303	652.108	613.891	549.79
oig-2	45.6725	147.839	109.249	82.9614	56.726	93.6855	113.881	81.9317
F46F5.6	19.903	0.786249	7.97756	7.04007	12.3327	0	16.5577	10.2285
pud-3	342.922	108.986	179.993	101.043	267.681	121.829	154.356	38.0541
W02D9.6	59.0972	14.8661	38.2126	9.41768	37.5014	17.3228	32.2782	5.14307
T20G5.8	23.5501	3.03613	25.3736	7.21404	20.7808	2.78826	38.7083	6.30776
ssq-1	252.153	137.412	249.858	209.3	229.7	152.322	250.191	239.764
D2062.7	76.4448	35.4296	89.3229	90.6046	86.9611	37.7305	78.7887	90.8687
D2030.2	20.6708	5.92711	30.2936	19.4153	21.6467	0.154244	13.2555	23.6282
nspc-12	68.2868	32.3572	48.6736	15.5067	65.3963	26.8622	52.5103	21.91
nspc-15	68.2868	32.3572	48.6736	15.5067	65.3963	26.8622	52.5103	21.91
msp-55	95.2561	47.5741	59.5213	41.5793	101.295	48.836	62.51	45.9532
grd-10	75.9529	35.1151	45.1124	7.75915	67.7014	33.0438	50.8708	8.47569
nspd-4	95.748	40.4374	77.4327	97.7143	105.53	30.3979	156.612	131.321
F40F8.5	274.755	155.738	129.785	180.861	216.958	128.248	137.322	209.736
col-7	494.732	300.274	571.994	197.551	407.367	248.57	487.232	191.435
col-39	1034.07	1369.37	1460.29	1167.91	1003.09	1323.86	1358.2	1222.34
fbxa-156	10.8213	0	11.1873	16.7361	11.9349	0	14.6857	22.4058
efhd-1	0	7.53589	1.73374	6.33258	0	18.711	0	2.52541
ssq-4	291.731	168.487	272.373	222.452	268.337	193.161	267.237	236.132
gon-14	11.1452	0	8.96157	0.394336	10.4489	0	16.9182	6.80362
T24B8.5	71.502	43.909	42.3127	27.2788	70.6968	24.0739	28.6969	21.0451
ZC410.5	0	7.59637	2.62404	0	0	14.3922	0	0.945588
C33F10.1	255.812	144.271	228.163	211.446	222.493	156.344	195.379	196.751
W02D9.7	179.295	93.3338	126.575	16.423	132.723	78.6763	155.403	17.8624
gipc-2	253.712	163.854	249.12	211.504	238.067	162.751	229.889	214.06
sss-1	378.853	257.345	358.264	337.448	369.76	269.927	352.421	312.586
unc-54	1052.86	807.55	790.563	838.116	1083.83	858.522	780.805	863.114
lec-5	193.643	300.782	293.94	245.011	200.518	274.341	278.493	254.824
F46F5.9	13.9645	0	4.17035	10.2643	8.62356	1.47125	5.72078	8.63713
Y19D10A.12	242.735	158.266	176.9	161.898	259.889	180.015	167.275	151.628
pud-2.1	2748.04	2042.43	2301.26	1805.54	2436.07	1796.09	2150.58	1759.4
pud-2.2	2748.04	2042.43	2301.26	1805.54	2436.07	1796.09	2150.58	1759.4
D1086.12	8.78179	0	0	4.58126	9.30222	0	3.43014	1.16469
msd-4	257.419	187.817	323.343	315.214	255.981	162.526	342.828	321.442
col-143	545.935	339.514	138.348	15.3327	461.905	353.444	163.124	18.2775
C18C4.17	0	13.4872	0	7.31842	0	8.8631	5.45335	0
D1086.7	60.0209	27.1558	57.6938	18.2323	53.9177	29.9233	58.452	11.9352
Y24D9A.13	32.4878	9.0842	56.5926	43.1451	14.6261	0	25.7203	37.7312
pqn-44	0	16.2814	0	0	5.26541	13.8582	0	0
his-41	119.43	184.333	159.364	191.555	133.999	200.055	147.136	207.326
Y65B4BM.2	0	18.8095	16.1074	17.8611	0	5.76635	0	19.5345
F35F10.5	3.73106	19.9949	19.7037	22.6627	3.46347	14.9735	17.9298	24.9543
Y49F6B.9	7.98999	0	4.02978	0.452327	8.27254	0.272893	6.151	2.80217
nspc-14	121.086	67.448	110.76	33.4606	102.406	65.1029	98.4975	40.4988
mdh-1	97.8714	29.9016	37.744	33.797	83.0881	61.8993	43.464	22.9939
egl-44	16.052	0	11.2459	6.57614	11.1744	0	0.058138	0
col-146	446.48	664.779	719.257	693.418	428.171	554.626	641.821	728.61
ssq-2	208.868	130.033	204.652	167.059	191.813	138.843	186.879	191.078
K02A6.3	12.5369	0	1.95632	4.52327	4.11872	0.557652	5.39521	3.27496
nspb-2	34.7673	22.4141	47.3031	43.7366	59.7331	19.4822	52.6731	25.7038
fbxa-55	8.69782	0	0	0	7.00884	0	0	4.58956
M02H5.8	191.136	85.3624	66.1399	63.1402	106.993	65.3164	91.3465	74.4362
nspc-4	74.1774	41.1994	74.3869	37.9955	68.0056	35.8677	66.3006	37.5237
Y102A5C.36	13.4366	30.4218	21.7186	20.3315	8.16723	26.9334	33.4991	18.7157
Y69E1A.5	92.9407	157.262	161.777	124.425	103.939	147.161	146.926	101.535
Y41E3.7	1.64359	22.9948	14.936	0	0	7.59355	14.1275	17.4934
Y51A2D.14	142.476	283.993	200.294	116.805	126.838	176.633	237.901	133.074
mlc-1	1061.04	881.022	780.887	669.34	1078.76	820.495	776.829	729.002
ZK105.1	67.2791	37.7641	67.5925	32.2428	59.0778	30.4335	53.5568	30.3972
him-8	9.64558	1.14913	0	7.12125	11.5488	0.628841	0	3.6901
mcm-6	12.4529	0	0	6.92408	6.76312	0.616976	5.69753	2.91748
Y55F3BR.6	63.9079	103.688	87.4954	69.7048	64.0039	102.62	95.7999	63.8733
apc-10	18.7273	0	24.6004	9.05814	28.6204	13.7989	29.3248	19.8804
C24A3.2	44.0049	92.2209	50.8643	74.0773	43.5039	64.1774	58.8822	55.363
T27A3.4	370.143	261.821	355.64	401.991	363.781	291.296	365.595	411.296
Y50D4B.3	33.9395	15.9548	17.396	20.6215	28.4683	10.5361	20.3599	22.6364
T08B2.12	0	408.801	0	210.97	80.9936	211.979	231.157	0
nos-3	9.9455	29.5025	29.333	19.6704	10.5659	23.3739	16.267	25.0235
F19C6.12	7.63008	31.958	16.4588	15.6459	12.8827	20.6094	22.6622	6.65371
T04D3.5	20.5148	6.67707	13.8582	4.15213	20.0553	5.90873	13.8136	4.26668
tni-3	107.697	73.9316	79.2719	62.0152	116.646	69.3505	64.1611	66.2488
ZK813.2	95.0281	43.8969	72.0206	6.41377	82.6201	63.3468	77.4515	4.91244
rrf-1	5.33866	0	6.3961	1.2642	7.8513	0	6.29054	5.77731
glb-18	0	7.5238	0	6.8313	0	5.11378	0	5.43136
smi-1	0	4.3909	2.3429	0	0	8.12748	0	0.645767
K08E7.8	10.1375	0	8.0127	2.40081	6.5291	1.28141	3.33712	1.36072
nhr-68	0	0	0	17.1768	19.6692	0	0	16.4555
nspa-7	10.5334	0	2.26089	3.30547	4.24743	0	0	0
nspa-6	10.5334	0	2.26089	3.30547	4.24743	0	0	0
gpd-3	481.847	602.436	551.061	468.727	491.801	610.462	546.637	474.939
T04A6.1	22.3384	0	0	7.50399	0	0	0	2.72145
Y47D9A.1	32.4159	0.592711	5.96267	0	0	0	51.8475	49.8509
nspd-3	298.197	187.696	312.952	226.419	216.56	154.042	352.619	257.534
F37H8.5	106.473	163.225	165.631	167.79	109.38	149.047	159.228	174.438
Y69H2.14	868.702	561.249	427.625	79.5748	727.878	592.997	532.149	94.3397
Y111B2A.32	17.0597	4.6812	12.0542	12.1896	7.55878	0	13.5345	4.82019
Y45G12B.2	13.4606	3.50788	0	14.4281	13.3858	0	0	1.9373
col-93	4480.41	3358.18	3726.76	2129.44	3829.49	3284.14	3861.33	2222.35
dmd-6	0	21.0594	15.6623	0	0	0	0	13.3651
ngp-1	32.1519	0.508038	33.1988	36.9516	37.6886	18.533	8.81373	30.1089
C41C4.19	23.0702	51.6021	8.28213	24.5069	36.343	53.3803	18.267	20.0995
Y53F4B.4	11.3372	0	4.01807	4.66245	2.94863	0	8.13932	0
Y59E9AL.6	146.315	91.2411	87.9406	87.4035	108.807	74.488	95.6022	97.9721
ttr-39	16.7718	0	1.34716	0	5.31221	1.47125	0	7.29947
col-142	792.821	581.425	537.003	151.611	713.837	607.65	586.113	143.084
unc-27	1240.26	974.646	872.529	838.638	1121.77	937.626	855.815	910.278
ZK809.8	105.19	158.024	156.552	104.696	88.8917	127.809	165.321	97.3379
nspa-4	53.5186	0	0	3.16629	56.6675	14.0006	123.253	43.3932
nspa-5	53.5186	0	0	3.16629	56.6675	14.0006	123.253	43.3932
fipr-10	48.4678	125.098	70.9663	34.632	54.4911	61.8875	77.8701	39.2419
nhx-9	0	6.72545	0	0.220365	0	5.05446	1.80228	0
T22D1.18	0	0	6.41953	4.75523	16.1004	0	7.08121	5.1892
ZK218.16	206.996	0	100.065	649.751	304.493	81.8561	252.063	0
Y6B3B.15	6.59834	25.0148	18.3214	5.53231	6.66951	12.7073	11.7439	11.4854
skr-4	20.5748	46.183	46.6353	34.8872	29.9543	43.9121	40.5106	31.1467
sup-26	18.3194	0	6.71239	0	0.51484	0	7.82538	4.76253
Y62E10A.13	0	5.79405	0	15.6227	3.82619	18.2245	8.02305	15.0717
flh-1	25.6376	8.85437	21.9881	15.5415	13.8773	0.0474597	14.9764	1.63748
spp-23	148.787	107.027	54.1092	39.8628	140.809	94.4092	63.696	31.7348
spp-1	215.562	160.854	162.398	119.345	193.603	123.217	183.298	154.327
zyx-1	80.0079	120.538	118.234	69.6816	75.7282	110.973	105.323	59.7335
nspd-5	226.515	164.096	236.351	160.054	209.774	107.627	189.181	240.744
nspc-19	28.4569	7.53589	15.9903	3.7462	26.6312	16.9194	12.4764	3.71316
F45F2.11	13.8445	0	9.81673	13.3147	10.8818	1.85093	2.54645	0
Y50D7A.3	0	7.86249	0	1.78611	0	4.63919	5.88357	0
dlc-3	7.89402	24.9422	13.3662	6.35578	10.1681	19.6483	18.6507	9.57119
gyg-1	112.196	174.68	156.013	131.697	132.595	165.16	142.415	122.177
msp-142	137.701	95.7893	173.843	137.217	113.733	74.3219	149.612	145.897
hrpf-1	7.52211	0.169346	0	5.67149	6.96204	0.937329	2.41854	4.71641
acl-2	28.3969	4.40299	28.1147	17.7335	9.55964	7.91391	20.7902	8.81011
mtl-2	44.3649	75.8428	75.3827	131.871	38.0162	59.2179	87.1257	118.89
nspd-10	158.78	118.76	231.197	134.469	147.665	94.872	200.437	163.195
abu-1	38.4144	24.1439	46.7759	115.773	47.2365	22.045	38.3246	112.709
T28D6.3	98.3393	74.9718	47.2913	10.3571	99.2938	55.777	42.464	10.6206
dao-2	80.7757	114.683	97.7222	97.088	73.1774	113.322	89.1837	127.112
T28A11.2	30.4843	54.3479	54.8706	59.8696	25.391	43.1765	57.5799	57.7962
Y53F4A.2	16.3279	35.2118	21.3672	21.3754	13.3858	25.1892	20.7785	25.3925
T23D8.11	12.3449	6.8948	8.86786	16.3882	13.889	0	19.5344	10.7474
Y57A10A.44	4.15096	0.737864	4.01807	0	14.357	0	0	4.72794
F20A1.1	133.754	94.6885	86.1014	65.7382	128.406	88.4174	69.1029	66.5717
pdi-2	687.499	559.12	664.035	988.091	671.994	556.785	600.74	967.728
fbxa-106	7.73806	0	0.363149	0	8.35444	2.42045	0.802305	2.98667
msp-74	6.53836	1.43944	11.4568	7.12125	10.5425	1.25768	13.3136	7.49551
Y24D9A.8	15.2122	28.6799	28.677	8.46664	10.3085	25.0469	23.011	20.2379
F56A4.3	39.782	29.5509	25.2096	54.9867	65.9229	31.8217	32.6619	59.2261
ugt-29	12.6808	0.0362884	7.35669	3.42145	8.96289	4.98327	14.6159	0
Y47D7A.7	10.5933	3.72561	5.59952	1.28739	11.3616	1.56617	3.84874	2.45622
nspb-12	17.7315	33.6998	25.4673	54.6156	17.5514	33.7201	33.6852	59.6989
M60.4	99.2511	141.005	122.182	54.2097	96.8835	138.535	156.101	66.8138
C08E3.13	46.3684	73.0848	115.399	98.8973	29.6852	55.516	119.078	139.532
F13G3.10	8.3619	0	0	18.1859	0	59.9179	0	0
nspd-9	23.6461	9.91883	19.118	16.4925	17.0365	6.84606	24.5691	11.5892
T23G5.2	3.05923	13.717	3.66663	17.9075	0.760559	5.16124	0	11.3471
act-1	2056.76	1734.73	1648.38	1492.9	1938.24	1731.41	1617.2	1532.47
act-3	2056.76	1734.73	1648.38	1492.9	1938.24	1731.41	1617.2	1532.47
far-2	5587.5	4759.42	5362.55	3942.81	5159.2	4518.03	5434.14	4056.58
nspc-3	28.8168	4.72959	0	9.53366	23.4369	6.82233	24.3133	5.65046
asp-5	886.025	1044.72	1230.66	1038.86	924.722	1082.29	1203.76	994.827
Y23H5A.9	0	16.729	12.8976	22.2568	8.08532	12.3039	23.6854	10.4245
col-180	293.626	388.492	419.367	1034.63	292.23	363.992	395.618	1199.94
cpr-4	385.907	260.273	470.969	212.64	390.553	336.869	475.139	188.068
spat-2	9.48962	11.0801	0	12.8043	0	24.7265	0	7.03425
col-161	478.452	677.045	665.324	1930.07	489.215	573.135	605.17	2276.89
lys-4	173.356	118.627	120.554	101.658	149.713	118.863	112.067	88.2279
K08E4.2	0	3.06032	3.32691	3.16629	2.90182	15.7922	2.3604	2.01802
C27D6.12	0	0	2.7529	14.9616	0	14.321	9.59278	1.91424
K01A12.4	31.756	16.1241	22.9604	17.6408	31.8733	17.7262	27.29	19.719
M02D8.6	31.756	16.1241	22.9604	17.6408	31.8733	17.7262	27.29	19.719
hil-2	54.1064	31.3411	47.7013	43.8873	49.1438	33.376	41.464	50.5428
ntl-4	2.36341	9.35031	6.04467	3.6998	0	6.28841	0	2.9982
F07A11.4	7.78604	2.43132	2.74119	2.08766	10.5776	1.28141	0	2.4101
nstp-5	8.40989	0	7.88384	8.0839	9.38412	3.79678	5.43009	0.945588
F44E7.5	55.69	25.293	18.9775	32.092	38.4843	31.8336	31.1038	30.8584
col-103	704.091	489.724	354.421	64.2536	600.49	504.675	451.07	80.2942
unc-25	3.63509	0	2.4249	0	6.37699	0	0.511615	0
npr-5	4.65483	0	0	3.30547	4.50485	0	3.70921	4.63569
ceeh-2	0	6.15693	3.50263	0	0.362728	3.48829	4.73244	0
K08B12.13	28.049	17.6483	20.1489	35.4787	35.992	16.3973	27.7551	35.4365
Y48E1B.8	14.2764	3.38692	2.05003	0.568308	11.5605	5.31549	2.82551	1.45298
gta-1	366.292	462.29	430.636	355.645	379.051	448.743	402.222	346.754
dld-1	82.7312	44.2477	48.7439	90.2219	46.9674	25.5333	36.4991	51.9727
F22F7.8	30.4603	56.4406	22.3161	26.8149	43.6912	57.9008	18.4414	9.01768
F20C5.3	23.4901	2.15311	26.5919	11.9113	24.6421	19.9805	29.2085	11.6699
Y73B3A.23	0	0	0	8.7218	11.5254	0	0	7.43785
col-98	708.482	483.7	328.685	51.8205	603.685	514.617	424.268	66.5371
unc-94	0	22.269	5.03722	8.15349	6.5057	5.75449	6.04636	17.8854
F41C3.5	346.197	439.102	449.192	492.051	367.092	430.424	432.733	497.667
D1086.3	40.6338	53.1504	45.8739	52.7947	31.0191	60.0603	44.2314	57.7154
pph-5	3.983	0	7.0404	0.974243	6.88013	0	0	5.86956
fat-4	112.988	109.736	91.6892	62.4095	146.835	67.0724	93.1488	60.6906
F58D5.2	25.0257	15.7492	24.741	18.0235	23.94	7.5105	18.1623	8.77551
K08D12.6	1207.22	867.849	878.527	292.656	1033.49	952.243	913.418	262.262
F47B7.1	59.1691	159.717	139.473	75.1327	98.6035	92.6888	142.717	93.4056
Y43F8B.2	18.5953	18.12	31.4885	45.3603	16.7791	56.2753	36.8944	32.0923
F08D12.2	12.4649	2.87888	7.40355	5.47432	8.41295	2.9781	10.7207	5.98488
xpo-1	17.2277	0	0	0	2.14126	0.913599	15.9531	0
Y37D8A.2	91.633	124.687	130.054	134.051	88.412	122.209	129.45	129.615
T04C12.11	31.708	49.2797	38.1892	28.9837	28.3279	46.0359	34.3363	30.0512
col-8	1160.42	852.282	685.285	119.426	957.988	839.408	777.34	110.069
ZK546.3	40.4178	19.9102	56.3583	56.7961	38.18	26.5537	47.3244	52.261
Y105E8A.21	20.6468	2.95146	9.82845	9.89321	9.38412	8.16307	4.88359	9.0984
C13C12.7	35.691	14.9508	38.4469	18.3482	28.5034	20.6331	37.0107	15.533
cav-2	0.0839789	5.64889	6.85297	3.35186	1.2637	5.82568	1.4302	2.53694
srp-2	35.0912	15.35	19.4577	4.66245	24.8878	16.6702	24.1505	4.42812
E01G4.3	36.4348	0	46.2488	39.7468	13.4677	8.51902	17.4414	0
lin-10	9.38164	21.7609	19.1532	16.8985	12.6838	24.7858	10.3718	15.6253
T16A9.6	13.8325	59.6944	30.0828	44.2933	30.7968	25.1536	35.5223	46.8988
C03A7.15	24.4739	32.9983	31.1371	114.346	19.2012	43.8528	37.9176	88.078
lec-1	157.724	134.449	220.876	154.278	180.533	115.671	187.17	186.258
Y74C9A.6	2.09947	15.8338	6.78268	10.0324	5.66324	9.70551	9.96486	3.6555
K04F10.8	6.94626	21.5674	9.8753	9.3133	7.88641	14.4278	22.2087	20.5146
D2005.1	9.06972	0	2.72947	4.99879	7.31306	3.06115	4.18594	9.20218
Y82E9BR.16	32.1999	7.99554	8.78586	19.1369	12.4732	5.82568	0	7.47245
Y71H2B.4	131.271	173.12	192.223	142.124	130.266	168.719	215.832	141.688
Y38H8A.2	0	0.568518	4.82636	0.452327	0	8.35291	5.31382	0
C05D10.4	7.51011	0	1.19488	16.3766	7.32476	2.10009	0.232552	14.8988
his-11	7.5581	1.11284	2.88176	4.44208	6.99714	1.02038	1.8953	2.32937
his-15	7.5581	1.11284	2.88176	4.44208	6.99714	1.02038	1.8953	2.32937
his-44	7.5581	1.11284	2.88176	4.44208	6.99714	1.02038	1.8953	2.32937
E01A2.1	39.4101	21.6158	41.0241	33.2634	37.1855	23.7417	34.1038	34.0296
Y38C1AA.7	414.616	319.604	429.359	383.713	383.263	330.83	397.85	353.8
W02F12.8	5.38665	15.8096	8.70386	62.2356	5.45262	12.47	9.59278	70.3886
Y54G9A.4	22.1224	7.94716	6.50153	5.71788	14.1581	7.75966	8.18584	10.2631
F55A11.8	7.47412	3.61674	4.73265	14.0569	14.1113	2.11196	16.6159	12.1889
hrp-1	14.2884	4.17317	9.53558	0	19.4937	0	0	22.1752
noah-1	10.8813	24.6035	20.7698	22.4888	16.0068	27.6097	16.2903	20.7337
col-10	509.932	629.555	720.827	1905.49	522.843	623.348	667.076	2157.18
R106.6	25.7815	72.4558	91.8181	86.812	62.9157	73.5151	64.5332	77.0539
grd-3	143.676	101.765	104.376	16.5969	142.377	112.456	111.927	17.6894
spp-10	198.742	250.45	242.15	190.093	183.049	234.914	206.099	189.636
W03D8.2	8.39789	0	6.09153	5.88025	1.3105	0	0	4.58956
ZK742.7	5.29067	0	2.84662	4.22172	3.56877	0	0	2.30631
C54D2.11	0	5.9392	2.54204	3.75779	0	2.56282	2.80225	2.05262
Y39E4B.6	0	2.78211	3.51434	2.482	0	5.13751	3.73246	1.07243
C38C6.8	0	4.64492	2.98719	4.41889	0	3.20353	4.94173	0
myo-3	94.0204	125.401	104.399	98.9437	93.1041	125.495	106.114	104.384
F11A10.6	0.947762	7.30607	4.24064	15.4255	0.702054	5.96806	3.59293	1.5337
Y69A2AR.25	5.9745	17.3338	19.4343	16.4809	7.99171	16.4448	23.9064	10.4822
nspc-18	14.4084	10.4269	10.0862	0.881458	18.5225	3.4171	11.1858	1.03784
F35C11.3	8.06198	19.9828	7.05211	12.7	4.42294	9.52754	7.54632	11.2433
pck-1	4.07898	7.8262	0	2.73716	0	17.0736	11.802	12.6962
C08F8.13	105.19	14.5516	28.0796	49.408	53.7188	58.8856	34.4991	24.8851
F23B2.7	8.97375	0	10.9882	10.2527	11.7009	5.64771	9.82533	19.1193
noah-2	17.3356	26.6236	22.8549	21.1434	15.8664	32.6167	18.1391	24.9082
T05E11.9	121.901	164.725	148.868	151.518	121.104	152.429	155.624	138.736
Y18D10A.16	46.9202	20.9868	39.3255	33.2286	29.5565	24.9282	30.9527	33.5914
ZC190.7	0	7.26978	2.33118	3.45624	0	1.67295	7.72073	5.66199
Y39G10AR.30	214.41	104.813	150.133	176.999	167.358	165.919	119.218	183.801
cpn-3	999.301	1162.21	1100.68	846.803	860.192	1064.08	1119.83	912.446
Y25C1A.7	0	0	0	7.05166	0	9.69365	0	15.4062
rcn-1	23.4901	37.873	34.5577	44.9776	24.6889	39.0119	39.685	40.1183
Y22D7AR.10	88.7057	69.2625	59.3221	8.52463	80.5256	48.3614	45.4058	5.32758
F49C12.7	21.1267	7.95926	11.2576	17.0029	21.6818	13.4667	10.4183	7.1611
unc-101	11.2892	0	6.50153	0	0	0.462732	0	3.97839
C33F10.11	58.7732	0	16.166	2.94593	52.0222	26.2452	33.9875	44.7655
chat-1	31.4321	0	0	22.2568	10.8116	13.1345	0	15.5907
ztf-28	2.03949	7.68105	5.11923	7.56198	2.05936	8.36477	8.45327	5.61587
elt-7	10.9652	0	0	9.82362	4.64526	4.11713	4.3371	10.4476
rpl-25.1	708.35	874.792	844.743	923.93	695.771	778.102	815.584	984.322
W01B6.4	5.12271	1.42734	5.51752	5.43952	5.75684	0	6.08124	5.93875
Y53F4B.13	0	4.46347	0	0	1.40411	6.05111	0	1.04937
sams-5	1.31967	0	0	3.67661	7.23116	0	0	8.8793
Y54G2A.11	23.766	11.3341	25.4673	18.5454	17.6918	3.42896	18.6623	0
Y24D9A.9	14.3844	28.946	15.4983	9.51047	0	16.6346	18.7902	0
F22F4.4	122.309	89.342	70.1463	127.313	137.158	98.8942	112.451	115.12
sod-1	154.797	197.155	204.23	151.889	159.518	199.758	187.158	150.89
C16A11.2	6.81429	0	8.08299	9.3365	6.71632	2.32553	3.89525	14.622
T28A11.16	0.947762	7.11253	7.09897	8.62901	1.90725	5.446	8.3835	11.4854
F10G7.9	9.33366	0	8.37585	6.69212	12.0636	7.53423	6.47658	12.6732
zen-4	0	1.54831	0	3.7114	0	6.53757	0	0
C01A2.2	5.20669	0	0.175717	2.73716	3.39326	0	0	12.3503
col-133	852.782	1124.26	1193.47	1888.79	871.296	949.669	1121.42	2098.24
C33C12.7	12.7408	3.55626	9.14901	12.178	12.0402	5.89687	4.03478	8.8793
Y69A2AR.12	5.9625	12.4711	16.5643	11.0762	5.68664	16.6702	16.7438	10.2861
JC8.7	0.431892	5.3344	4.39293	5.76427	2.10616	8.59021	0	0
col-80	3208.51	2469.47	2261.12	755.641	2854.81	2663.83	2540.64	719.073
Y43C5A.7	15.6441	33.216	26.9667	10.3919	12.321	17.0974	26.3249	19.3038
Y94H6A.10	151.282	218.372	146.654	247.284	140.972	163.119	125.95	230.412
Y46E12BL.11	51.779	57.372	43.8356	89.8623	34.9506	71.2963	43.9175	69.247
C14C6.5	347.361	269.405	211.634	120.737	283.899	230.678	229.82	105.917
clec-41	103.21	140.339	115.692	84.3416	101.657	128.177	113.718	73.5944
K11D12.7	63.1761	40.9212	34.1477	34.0637	48.8981	35.6897	47.1848	41.1792
Y14H12B.1	27.4731	13.8622	21.7304	13.6974	19.7862	10.0733	7.60445	27.0646
tps-1	8.57785	0	12.2885	2.21524	5.73344	2.63401	1.82553	2.83676
elo-8	3.11922	0	0	9.58006	6.23658	0	0	0.0807209
T07A5.5	11.1332	31.1234	11.9956	38.4362	10.016	11.4497	17.6275	32.3229
C25A8.4	39.4581	55.0011	43.6013	18.3482	38.5077	57.4974	47.1499	17.1474
pfd-6	120.162	93.0193	99.5965	98.7929	107.625	77.8102	89.207	101.293
K02C4.8	0	9.03581	0	4.29131	0	0	0	2.34091
Y48G8AL.16	7.61809	0	22.4449	22.3032	5.87385	2.37299	6.37193	19.7651
F11E6.8	2.68733	0	2.76462	3.35186	6.04937	0	13.5462	0
his-61	20.5508	8.32214	27.9625	9.2901	25.9994	16.16	27.4877	10.1708
pyc-1	30.4364	13.3178	28.4662	21.6189	16.2643	12.2327	30.0109	22.5557
W01F3.4	0	0.0725768	4.83808	2.51679	7.90981	0	4.84871	0
ZK1058.9	88.8137	40.2196	49.974	45.7778	87.1951	80.6934	46.15	39.092
nlp-31	41.5696	65.0772	53.746	100.451	34.7868	49.1208	77.3352	113.436
C23H5.8	10.1614	0	5.56438	11.5865	3.07734	2.28993	5.70915	23.8242
F13H10.8	68.4308	80.8627	43.9527	83.089	27.8247	99.4281	75.0213	31.7579
dod-23	43.4291	64.3151	36.4672	14.3817	44.1592	58.7195	51.5684	13.7571
acl-6	16.2559	8.33424	8.05956	11.2154	12.9646	4.60359	6.99982	13.0998
eri-6	10.3174	4.24574	6.94668	10.7167	12.1806	3.70186	14.6275	4.5319
M117.6	68.2749	57.4083	59.6501	89.2592	38.6715	129.897	107.207	76.0621
C48E7.7	433.787	0.0120961	530.795	210.97	323.729	218.362	230.459	406.603
C08G5.7	10.3294	13.8501	6.51325	12.2476	1.88384	14.9498	10.0695	3.24037
mps-2	9.82553	0	12.8859	18.5106	0	0	0	0
lin-52	0	0	3.74863	4.52327	9.68835	0	0	0
bet-1	0	9.18097	9.37158	4.60446	0	0	0	7.20722
ZK1073.1	31.84	48.2152	40.0869	33.9013	33.1018	47.6021	37.4874	33.1302
W02A2.8	0	14.8299	0	0	1.3339	0	0	1.61442
nhr-66	4.54686	9.77368	4.34607	8.65221	0.351027	6.94098	0	5.86956
ain-2	24.6778	36.1916	42.9218	40.2803	28.5853	46.4037	35.3712	44.3042
col-92	2257.89	2466.76	2647.41	2663.09	1930.26	2413.01	2481.01	2750.39
C17F4.7	704.235	640.539	488.423	561.802	759.283	623.454	476.93	595.686
cnt-2	3.40714	0	2.53033	0	4.21232	0	0	2.4101
Y37H9A.5	0	3.82238	0	1.80931	0	3.51202	2.70923	1.98343
F22D6.16	5.38665	0	2.90519	0	1.81364	0	3.19759	0
R12E2.6	4.22294	0	1.51117	4.48848	2.85502	0	1.67438	7.35713
M01A8.1	3.70707	0	1.97975	2.22684	3.00713	0	3.01155	0
vit-1	750.124	811.711	511.208	219.471	709.519	897.404	505.057	189.279
linc-6	9.64558	29.1275	31.1957	18.4526	9.115	13.3955	9.16255	23.5244
Y48E1B.3	0	2.61276	1.39402	13.2799	0	5.63584	4.52314	1.21081
F43C9.2	44.2689	61.2911	70.9194	36.6965	39.2331	59.5263	62.5216	35.9554
nhr-31	18.7033	14.4428	7.69641	18.7194	20.5468	5.76635	11.9648	12.8692
C27A12.7	11.1572	0.677384	1.95632	5.63669	8.58846	5.58838	13.3717	8.51029
Y51H4A.935	7.24618	21.2287	7.80184	5.77587	6.10787	8.88683	12.3601	8.09515
unc-36	6.28642	0	3.4792	2.71396	0.304223	0	5.31382	1.14162
asp-12	15.896	6.76174	11.4099	7.15605	14.7782	7.99696	9.84858	6.60758
ccg-1	116.647	149.218	146.583	136.278	113.148	144.455	141.485	146.67
Y116A8C.27	20.9587	13.7412	15.2874	19.7748	36.5185	19.7432	9.16255	29.6822
trap-2	338.663	271.389	291.573	488.142	307.757	262.298	247.668	503.133
C15C6.4	17.9835	26.1881	19.3875	18.1047	14.4974	28.4758	19.1158	19.373
Y39E4B.13	1.42764	13.1727	2.30775	7.39961	5.30051	7.16642	3.39526	13.688
npp-13	0	2.68534	5.48237	0	0	3.90356	0	0
ZC15.11	2.01549	15.4468	6.51325	2.41241	9.51283	12.565	5.97659	6.13479
Y67D8C.3	6.21444	2.22569	0	3.50264	8.40125	1.07971	3.29061	5.20073
lys-6	9.45363	1.06446	3.28005	0.823467	4.62186	2.53909	5.03475	2.66379
psf-1	9.38164	0	7.77841	8.25787	5.1484	3.71372	4.30221	13.8148
T01G5.8	1.24769	6.27789	4.04149	1.99488	2.66781	7.70034	5.93008	7.61083
F58B4.6	3.65908	5.52793	4.73265	1.75132	0.491438	8.47156	2.60458	7.01119
col-162	270.124	372.186	318.903	1232.36	267.763	305.913	319.782	1535.39
M163.1	9.62158	20.9868	28.349	15.3327	15.1644	24.7384	26.6737	16.7669
Y48B6A.25	17.4796	2.93936	1.12459	0	0	0	20.5925	0
pus-1	12.8488	0	17.3374	0	8.58846	3.32218	7.59283	24.2393
K10B3.1	19.0992	38.9737	24.987	47.9699	19.4352	24.2638	17.8251	70.1003
F46F11.12	4.47488	15.0234	7.23955	10.7051	3.01883	5.18497	10.6393	5.8465
tag-18	156.081	206.699	177.228	156.644	163.965	189.637	194.193	159.47
ptl-1	0	3.45949	0	8.19988	0	3.71372	0	1.29153
C27A7.5	12.1529	7.28187	4.73265	8.14189	20.5234	8.05629	0	11.4624
dpy-7	8.07397	17.6483	11.8082	8.7218	7.39497	14.8905	9.24395	14.057
T26A5.2	2.56736	8.95114	10.4493	2.89953	0.315924	3.04929	5.61613	5.1892
Y41E3.6	4.34291	0	0	1.8557	4.69206	1.04411	5.15103	0
zim-1	6.83828	0	0	1.77451	2.5859	1.26955	1.95344	1.57982
C41C4.18	107.109	73.4719	68.2017	81.4537	92.0159	71.3438	75.1608	46.6451
F53A9.8	78.1364	102.696	136.286	41.8113	72.4286	99.7366	175.891	57.8999
C34C12.12	0	0	2.47175	1.8325	0	8.8631	5.45335	0
F18C5.15	0	7.1972	0	9.58006	1.15839	3.97475	4.08129	1.4991
C50F4.6	20.7908	10.0882	5.89238	7.84034	16.2526	9.27837	16.8949	11.4393
ZK1307.4	46.8482	55.4003	68.026	41.6373	36.1441	64.2249	59.4752	40.4527
F19B2.5	125.177	149.097	126.997	141.636	106.303	145.322	105.951	140.893
ttll-4	14.9722	18.6764	17.2554	23.0455	7.71089	22.4959	9.48813	16.3979
dim-1	447.308	388.637	324.163	382.936	444.33	374.398	318.271	406.061
ifc-2	218.021	279.711	295.603	259.23	241.705	277.141	264.714	238.53
dph-2	9.60959	1.13704	2.76462	10.16	8.21403	5.32735	7.17423	7.14956
K02B7.3	7.30616	0	0	12.0621	17.1301	5.05446	12.116	0
T05F1.8	19.831	27.5066	22.8081	26.3626	15.492	31.0624	22.0692	21.76
his-38	27.2452	19.378	16.2831	12.7927	31.335	16.3499	9.0114	0.841804
col-126	89.7854	121.663	140.726	243.294	90.8107	112.171	131.741	243.201
col-127	89.7854	121.663	140.726	243.294	90.8107	112.171	131.741	243.201
catp-5	0	0	0	1.38018	8.72887	0	0.895326	2.50235
C42C1.13	14.7563	7.14882	11.0116	4.07094	10.3436	3.95102	8.09281	6.93046
F56C3.9	15.884	7.23349	7.33326	13.7438	9.19691	3.8561	3.77897	17.4011
col-41	4.03099	11.5639	9.60587	13.6974	6.88013	12.9328	9.06953	14.4144
ZK180.3	0	1.39106	5.85724	0	0	5.50533	0.604636	0
K11E8.7	56.9737	74.0404	66.3391	90.3263	53.7773	76.7423	64.5565	78.4607
K02B9.10	0	11.2252	9.60587	3.54903	3.00713	3.44083	10.5927	11.6469
F35E12.8	0	7.24558	0	6.205	0.362728	0	2.72086	4.68181
vbh-1	20.4669	30.6516	30.9145	33.1011	25.6367	41.0408	25.5807	29.8437
B0213.22	0	0	2.74119	0	6.62271	0	3.01155	0
F40F8.11	23.3701	10.8986	13.4248	11.1922	19.2246	13.2057	13.5345	13.342
K12H4.6	0	0	4.10007	0	0	6.8342	3.01155	0
R11H6.4	5.99849	0	3.85406	2.85314	1.40411	0	0	0
hars-1	4.12696	0	10.4376	4.74364	4.23573	0	0	0
ctg-1	7.1502	0	6.50153	0	1.15839	0	0	10.044
pat-10	2913.04	2548.21	2213.74	2107.66	2591.95	2191.75	2216.84	2156.4
pfd-5	131.199	87.951	98.7999	123.59	109.38	97.3517	105.893	105.56
T11B7.2	2.07548	0	2.40147	8.81458	0	16.1482	12.4299	1.30307
gpd-2	374.474	451.113	395.2	320.108	397.234	446.121	388.595	333.827
nkat-3	28.061	11.8905	27.2362	16.5853	20.8276	16.9194	13.4066	8.69479
Y11D7A.21	10.7253	8.98743	17.3257	12.8159	3.61558	20.6687	19.0925	18.6696
dlc-6	8.25393	12.5921	10.5196	10.1716	6.58761	16.7889	11.5927	13.0768
rsp-6	0	7.39074	7.39183	1.80931	1.62643	3.35777	0	0
F22F7.7	17.2277	29.8895	33.6674	36.3717	15.6792	24.4062	29.9643	31.3889
bli-2	45.1327	74.6331	33.6908	106.935	47.5876	54.8278	44.8361	112.779
Y47D7A.15	485.23	551.342	549.608	2150.77	436.83	525.984	489.441	2219.95
H05L03.3	30.5443	45.1186	29.7665	25.4811	22.571	34.7642	43.1617	39.2534
C08H9.2	412.624	480.507	449.637	468.738	441.428	512.304	433.373	437.888
obr-1	10.6653	2.60067	12.0659	7.96792	7.7577	2.9425	3.29061	16.64
sqt-2	62.2884	93.612	56.1475	222.858	64.7177	78	66.2774	261.628
grld-1	9.20169	0.205634	9.21929	0	6.29508	4.08153	12.5811	1.29153
cpr-5	599.249	500.344	541.185	355.854	586.402	528.832	508.359	330.264
mig-6	173.74	210.049	227.811	232.171	181.493	219.81	213.832	235.417
mcd-1	7.29417	0	0	2.4588	0	0	0	2.69838
Y39B6A.5	107.925	37.5827	52.5043	33.7738	35.6409	46.641	78.3352	31.2044
T19C3.3	3.28717	11.9268	16.5057	6.97048	8.12042	14.3447	7.7905	10.4822
C04G6.6	7.70207	10.4994	9.33644	19.1833	3.8964	15.6024	16.0112	9.22524
let-413	0	5.89082	1.90946	0	4.56335	9.39702	5.8138	2.91748
ttr-3	18.1514	33.3369	40.4969	24.5069	16.7089	22.7095	39.8013	13.342
rol-8	53.1467	85.6527	54.5777	180.421	62.1786	70.9167	53.1963	200.857
T09A5.5	67.579	47.8765	63.3987	59.4056	61.7339	46.7241	58.1032	66.4218
T26A8.6	0	7.46331	0	2.36602	0	0	0	2.58307
aco-2	111.812	38.4657	107.398	88.4126	144.939	122.743	130.985	99.4135
ajm-1	13.8565	5.79405	15.4631	15.1472	5.82705	1.29328	7.7091	17.7471
ndnf-1	3.37115	9.60433	8.35242	10.6123	3.75599	8.96988	7.80212	10.1247
Y37E11AL.12	13.5326	2.516	11.3396	13.1755	5.07819	4.63919	12.4997	10.4707
cep-1	8.20594	2.39503	11.3982	6.76171	10.3202	5.12565	2.29064	8.53335
C08H9.15	47.2441	29.0912	23.0658	34.1101	35.875	28.464	28.9179	21.8523
gst-1	259.279	324.08	263.787	330.79	261.468	293.526	242.25	324.44
E01A2.2	16.4959	6.68916	5.2598	17.7683	14.8484	8.80378	12.1276	9.73263
ifb-2	346.269	399.862	431.62	414.007	354.842	412.294	415.164	405.357
R08D7.4	14.1444	30.4339	20.2309	23.9733	16.2877	20.3009	16.5112	25.6231
Y44A6C.1	15.2242	23.1641	25.5141	26.4901	15.7845	28.0368	27.7784	24.7928
Y50D4B.4	27.785	15.8459	25.2096	17.664	29.5331	20.2653	25.7086	23.8357
elp-1	1.91952	0	7.06383	0	4.97288	0	0	0
aqp-1	90.9971	113.946	84.93	83.4138	90.448	119.919	108.044	64.865
F10D7.5	0	0.241923	7.52069	11.2038	0	7.10709	0	6.15785
tag-260	12.2609	0	0	5.84546	0	1.41193	0	0
Y43F8B.1	3.93501	9.82206	16.6228	17.5364	24.9463	0	10.5927	12.6155
B0284.6	0	7.87458	1.89775	0	1.18179	1.3882	5.05801	0
F53H2.4	12.3449	20.6965	23.4641	19.6588	14.6963	25.7588	21.546	24.6545
fipr-5	16.124	18.7127	27.693	4.88281	30.0128	9.01734	27.6737	8.60254
F20G2.3	0	7.71733	0.714583	5.14957	0	0	0.965091	1.59135
K09E9.4	11.6371	0	4.69751	2.31963	4.90268	4.48494	1.72089	8.86777
Y39F10B.1	24.2819	24.1681	36.6663	22.5352	13.0114	34.5269	28.9295	27.9294
ZK185.9	17.8395	24.9301	11.2108	10.6587	11.0339	24.0739	28.2435	6.4692
ttr-44	74.5733	104.341	106.133	279.411	85.8495	103.237	93.3697	295.634
C16B8.3	102.43	130.07	152.405	104.662	101.178	133.896	105.823	128.519
C30F2.4	24.054	3.78609	6.47811	19.1601	5.07819	8.11561	3.56968	18.3352
him-4	32.1519	46.1709	54.5777	47.3668	36.6004	52.3006	43.9291	66.2488
fkh-9	6.94626	0	9.89873	2.66757	0	0	3.02318	0
dpy-8	11.841	15.8459	15.5685	15.3443	7.99171	21.0484	13.3601	14.3337
F15E6.3	18.2114	27.7727	42.8164	17.1536	20.1138	31.9285	42.278	15.8674
ZK856.8	92.8567	61.7145	85.0237	71.6765	72.1009	62.3383	77.6957	63.4466
cfim-2	15.2122	0	9.93388	4.08254	21.5765	15.2939	14.1624	0.472794
tiar-1	4.11497	1.37896	8.35242	0	0	13.9413	11.4764	0
hlh-30	22.8903	11.6486	20.1958	10.6471	18.4406	10.631	3.36038	13.0883
rpr-1	9.80154	20.5513	18.5792	24.4141	22.337	32.1421	14.5578	14.9449
W09G3.6	3.62309	5.9513	0	10.6471	16.7089	0	0	6.4692
T06H11.11	0	4.42719	0	0	0	2.04077	3.13945	0
T06A10.106	3.47913	0	0	2.77195	2.35188	0	0	1.51063
dhhc-14	3.94701	0	3.38548	1.92529	1.86044	0	1.56973	6.89587
C08D8.5	3.41914	0	0	0	2.31678	0	0	2.98667
F25B5.3	0	4.02801	0	0	0	1.6255	0	2.12181
him-5	0	3.16919	0	0.800271	0	2.43231	1.98832	0
klp-10	0	4.48767	1.17145	0	0	1.07971	0	0
T16D1.1	3.28717	0	0	0	2.21147	0	1.30229	0
vab-3	3.27518	0	0	0	2.21147	0	3.89525	0
daf-12	0.215946	0.592711	2.76462	5.18436	0	4.8053	3.29061	1.99496
T07H6.1	0.503873	3.15709	1.47602	1.35698	0	2.5035	0.813932	0
T03G6.3	54.1784	64.2305	67.616	62.8851	48.1492	73.9422	62.4868	54.994
nspb-6	31.5761	59.0654	68.0494	44.502	45.0836	48.7055	63.4519	51.8228
Y55B1BR.6	2.47138	10.3543	0	3.93177	0	1.89839	0	4.30127
egl-3	18.3314	9.94302	24.9987	20.7375	24.9814	14.9973	10.0928	20.3186
F28H7.3	400.879	350.897	314.053	210.808	385.24	324.375	303.388	191.193
hpk-1	0	8.7576	8.27042	3.0851	5.67494	7.62915	15.5926	4.67028
pkc-1	4.25893	11.455	4.74436	6.68052	1.83704	5.45787	0	4.73947
Y54G2A.75	108.165	92.983	92.5092	80.7926	103.588	72.993	89.9047	82.4276
F53A9.1	28.2169	40.5583	37.6386	22.4772	23.5773	34.1947	43.0687	26.9146
fip-2	103.414	77.3306	72.2432	54.3256	81.3096	62.2315	98.5091	61.3594
unc-62	0	0.0725768	5.95095	2.44721	0	7.23761	1.95344	14.968
T25C12.11	18.5593	12.4469	11.9956	2.95752	20.0436	8.59021	4.40686	6.4692
F30A10.14	7.966	21.7126	21.4609	4.75523	13.4443	16.8957	20.1041	7.80686
C16D2.1	1.9915	2.72163	12.7571	3.21268	0	7.81899	9.90672	4.99316
Y64H9A.2	1.96751	8.26166	4.24064	3.14309	0.666951	3.03742	2.33715	3.42487
F11C7.6	7.91801	1.81442	5.69324	3.66501	2.46889	1.04411	3.93013	0
Y37E3.21	0	13.0275	2.78805	8.24627	3.49857	1.99331	12.2904	4.50884
F46A8.7	2.43539	0	0	0	4.80907	0	8.45327	3.09046
B0310.1	0.99575	0	2.20232	0	5.39412	0	6.18589	0
F43C11.7	10.9053	15.4226	11.7496	4.46528	7.57048	18.5093	18.8716	5.97335
perm-2	514.095	528.952	518.178	226.639	440.703	589.9	501.557	199.173
asp-2	609.219	704.31	723.509	677.783	618.556	688.261	687.157	618.852
mup-2	727.881	616.056	541.818	553.138	650.383	591.609	557.137	578.377
C44B11.6	22.6143	29.188	39.3724	36.0354	14.0996	32.2014	22.732	13.6418
C33F10.12	35.6311	23.8415	32.6834	30.3755	33.3827	23.1247	23.3715	34.5024
F36D4.5	36.5308	42.5905	37.1583	39.9208	29.5916	49.3937	28.1388	38.4001
F53F4.25	213.27	156.959	140.738	152.353	186.664	173.786	137.578	156.552
C41H7.9	0	0	2.24918	9.76563	0	5.80195	1.29066	5.05082
aqp-2	90.0134	75.0444	65.8236	43.1103	80.7362	52.9532	67.475	21.195
C41G11.9	4.67882	0	2.51861	5.5903	1.57962	0	2.779	0
Y52B11A.3	7.61809	0	5.24809	1.2178	0	0	6.41844	17.3896
C25F9.10	7.5461	0	10.9179	10.6935	0	0	0.174414	0
rsp-4	0	7.1851	16.7868	7.29522	0	0	0	7.28794
C08B6.8	0	0	0	5.13797	0	6.98844	17.1856	0
Y65A5A.2	0	0	6.38439	16.4577	6.84503	0	3.97664	1.46451
C05D9.3	37.1547	51.5053	61.3253	75.6314	39.5724	53.9973	58.6496	70.331
C06A5.8	6.94626	4.3788	0.948873	9.68444	11.7243	2.01704	14.9531	5.67353
Y55F3AM.23	5.02674	2.10473	8.11813	4.01295	15.2814	5.82568	8.96488	6.57299
mlc-2	1516.23	1336.01	1160.87	1047.21	1393.73	1237.25	1230.01	1131.06
F08G12.8	0	2.70953	3.4792	3.85058	1.08818	6.21722	1.91856	2.8137
sgca-1	1.16371	6.76174	4.3695	3.40985	0	1.93398	6.77889	3.79388
his-10	5.45863	0.544326	0.351434	1.53095	3.03053	0.74749	0	2.23712
his-14	5.45863	0.544326	0.351434	1.53095	3.03053	0.74749	0	2.23712
his-26	5.45863	0.544326	0.351434	1.53095	3.03053	0.74749	0	2.23712
F59A7.5	0	2.55228	1.60488	0.997439	1.3339	5.36295	2.96504	0
R07C3.13	4.61884	0.774153	3.63149	5.85706	3.72089	0.711896	2.54645	5.06235
K07F5.17	4.42689	0.616903	2.38975	1.17141	4.48144	1.13903	0.872071	0.645767
dct-18	519.398	609.96	548.46	629.697	470.68	532.273	532.986	640.682
Y102A11A.5	10.2454	28.8493	20.512	24.4953	27.1812	28.2979	22.6041	33.1532
col-179	422.378	329.172	323.249	123.636	342.286	309.01	366.607	108.028
F55G11.4	53.0987	40.2559	42.1838	30.1203	57.9312	42.3934	46.8127	20.088
C33A12.3	0	0	6.67725	0	4.42294	21.3925	0	0
Y39B6A.34	0	16.2693	47.9591	10.2875	4.34103	1.19836	15.3484	7.01119
col-155	235.405	181.103	204.218	482.262	190.713	166.963	215.773	566.13
his-37	138.697	190.381	141.136	217.129	144.986	155.976	161.252	219.768
Y53G8AR.7	4.99075	0	7.81356	0	1.22859	0	2.04646	0
H14N18.4	12.9807	4.82636	17.7943	16.8521	16.7206	10.3462	9.45324	17.8508
ZK1321.4	105.238	125.969	106.918	114.3	106.56	137.301	124.45	117.264
C05G5.7	3.56311	14.9387	11.5153	5.67149	0	2.75266	0	3.10199
ubc-6	37.1187	15.7371	28.349	12.9899	27.8832	27.5504	13.2206	16.6054
cey-2	736.063	587.691	691.787	461.513	711.087	680.418	707.342	454.355
vit-5	1579.19	1730.68	1438.91	465.34	1535.28	1830.9	1388.41	369.39
fipr-21	574.932	713.091	646.639	276.801	536.545	587.219	696.215	300.893
C04F12.7	351.404	293.065	360.08	340.973	338.823	303.113	361.037	316.46
ins-18	11.6011	4.42719	4.54522	6.72692	9.25541	4.87649	6.26728	3.67857
R04E5.9	9.48962	3.7498	7.81356	7.10965	12.0519	6.02738	7.29051	6.31929
C30H6.10	9.38164	1.75394	3.37377	5.81066	11.97	8.04442	4.95336	7.26488
ckc-1	0	0	0	0	10.8818	0.996654	5.31382	0
atgp-1	1.07973	0.314499	10.297	18.441	0	10.0615	0	2.05262
F35H10.3	8.33791	2.33455	13.6122	4.43049	5.62813	2.14755	6.59285	2.42163
rig-6	7.07822	1.17333	9.39501	15.3791	7.60559	4.14086	8.58117	14.4836
F21C10.11	56.3259	14.0315	26.1116	25.7015	17.7737	28.5114	27.1272	28.852
T20D3.3	33.2317	50.1748	47.7482	43.2494	34.4006	43.5799	52.6265	54.0369
lbp-9	633.357	477.58	576.833	518.576	561.456	554.662	548.404	511.424
tat-5	3.50312	11.4792	11.1873	6.01943	3.70919	6.38333	7.62771	8.23353
F09E5.14	1.30767	10.9349	16.8571	4.15213	6.16637	7.0359	18.5809	3.40181
Y65B4A.10	10.5214	2.516	11.2693	2.40081	7.30136	4.94767	8.93	5.23533
Y54G2A.45	35.5591	21.6279	19.0126	14.9268	23.6358	17.5838	19.0228	13.9532
sip-1	707.786	755.621	875.903	519.933	690.096	816.224	847.548	552.465
C34H3.3	4.87078	0	0	0	1.13499	0	4.82546	0
F54D12.4	7.84603	4.3788	11.2693	4.18693	12.4147	0	0	0
ost-1	822.333	928.076	931.816	1006.5	787.295	875.727	885.105	1068.26
Y81G3A.1	27.5211	12.0598	16.6463	14.1497	15.609	12.3514	18.6739	31.6772
sma-5	1.88353	13.9589	6.85297	17.1188	11.151	12.2565	4.60453	17.2858
lpr-4	6.59834	13.6082	10.6602	9.48727	9.58304	17.0143	6.62774	16.1211
F44E2.11	16.9038	9.90673	7.27469	5.38153	14.24	7.15455	15.0229	5.88109
epg-6	4.65483	15.8217	13.8817	12.7463	12.0519	14.7244	20.3018	10.1132
Y71F9B.1	54.6583	38.877	43.9879	19.2877	53.2391	42.1561	48.4755	20.4916
col-140	4225.33	3472.18	3292.14	1891.56	3517.34	3303.73	3465.57	1970.98
tsp-10	29.9445	4.34251	9.25444	0.904654	23.6124	24.7265	12.6392	6.73443
ZK858.10	33.7835	28.3412	42.8281	22.164	41.5967	24.5248	42.4873	36.3475
C46C2.5	25.0497	15.0597	23.8507	3.98976	22.8285	14.4871	22.8017	2.17946
bli-1	17.1797	33.0708	20.2426	35.8034	23.3433	28.0368	19.1739	40.0376
T06A10.3	42.5893	20.6723	20.5355	26.7917	24.9697	25.4977	27.2784	20.9874
R144.10	35.1272	23.1762	36.842	29.4825	32.8795	23.8366	27.2551	22.4404
F08B12.4	135.002	143.049	158.181	199.256	157.061	234.083	150.764	165.27
cytb-5.1	143.292	101.45	68.2837	85.2579	120.543	108.837	85.4978	105.987
W06H8.6	68.0469	89.2453	81.1696	95.0467	74.289	91.5735	97.4393	94.8701
B0334.3	93.6965	64.7385	85.5508	95.0119	86.1888	75.4728	77.7887	79.3256
F35E12.5	46.6443	41.5744	38.4821	39.2829	53.988	33.5066	45.8942	35.7478
rrn-2.1	9297.14	18937.2	9394.99	13762.4	9468.19	8147.81	12336.4	9434.51
rpl-29	2006.26	2016.33	2626.58	2020.46	1762.23	2441.64	2407.11	2429.8
ksr-2	11.4451	8.24956	0.585724	9.51047	11.0691	2.4679	2.20925	4.94704
phat-3	11.6491	4.52395	7.94242	4.25651	10.4606	6.07484	4.48826	5.63893
F22D6.8	4.97875	12.5195	11.7965	11.0994	6.04937	9.9784	21.2785	9.5366
pri-2	6.21444	0.665287	0.210861	0	2.621	0	0	5.13154
dph-3	27.2692	0	25.069	38.1463	17.8439	13.9532	0	0
DH11.2	8.85378	15.2169	8.821	11.0994	8.96289	17.0618	10.7672	16.3748
clec-10	25.6256	35.8167	29.0285	30.3639	23.0625	34.4557	27.0458	26.8916
vha-9	308.431	378.863	334.073	294.419	287.011	323.568	285.911	270.715
snf-11	6.50237	13.7533	16.7166	12.352	7.87471	13.443	18.2437	13.6303
hpo-26	15.3801	9.33822	11.4216	9.2901	12.1689	5.31549	7.55794	7.85299
anmt-3	77.4405	101.233	80.6425	88.1342	80.3852	96.3551	87.3233	80.767
ent-2	91.633	119.945	115.013	112.827	102.863	120.215	107.707	93.3825
ell-1	1.15171	5.0078	6.77097	18.2671	2.6561	9.45635	0	3.55172
mpst-4	22.8063	13.1364	19.692	29.5404	27.1812	18.9127	18.9646	28.3446
irg-1	16.7358	28.813	19.9263	9.82362	16.0536	21.3925	20.3948	9.9748
F17C11.11	62.3843	5.04409	36.0103	30.9786	37.0685	33.376	37.7548	0
C33G8.2	12.9088	20.9989	13.8348	2.22684	9.45433	17.4652	12.1974	7.93371
flp-24	21.3306	44.9129	39.5246	28.0211	28.9012	27.1351	30.8713	34.6293
F26A10.1	4.03099	1.69346	8.69214	8.03751	8.16723	1.55431	4.79057	5.26992
T27E4.10	5.69857	0	4.59207	7.74755	6.07277	3.09675	1.96507	2.32937
T27E4.11	5.69857	0	4.59207	7.74755	6.07277	3.09675	1.96507	2.32937
Y37E3.22	0	4.29413	0	8.16508	3.46347	7.91391	3.04643	4.46271
C03A7.12	2.20745	7.75362	4.27578	3.85058	1.48601	4.75784	3.12783	4.98163
lsy-2	8.57785	0	13.7762	4.11734	2.90182	3.32218	10.6974	0
C18A11.2	2.7713	5.80614	4.47493	9.9396	0.936072	6.40706	3.29061	8.45263
T03D8.7	1.2117	6.10855	5.23637	0	2.45719	5.62398	4.32547	0
Y73E7A.1	14.0485	0	4.72093	22.0365	36.1558	19.6839	19.2204	21.3795
K08B12.1	3.1672	10.6325	4.2055	4.85962	5.26541	8.83937	4.62779	6.36542
pqn-52	228.123	251.43	289.137	247.087	211.33	263.176	256.435	254.455
sqt-1	66.4393	101.474	79.2133	228.854	75.6463	81.7612	52.7079	266.921
F11A5.6	0	0	2.5889	1.91369	0	5.55279	0	0
tpxl-1	4.7868	11.2615	15.3694	0	9.27881	15.7092	5.87194	3.41334
Y39B6A.1	489.801	387.536	320.59	191.961	498.306	453.466	385.362	159.747
fgt-1	84.6147	105.091	98.1205	92.3211	78.3492	98.8823	94.2301	96.473
ZK1098.5	28.6488	42.3607	33.6674	27.3832	29.5331	38.561	29.069	31.2966
nspc-13	12.8728	7.74153	16.6111	8.15349	20.3713	10.9276	25.29	4.92397
F36H12.13	6.65833	3.72561	4.77951	10.6123	8.99799	1.70855	5.27893	5.80037
T24F1.7	1.31967	7.76572	5.70495	24.2517	4.46974	7.14269	3.13945	14.9795
ZK262.4	6.82629	2.28617	8.821	6.51815	9.20861	4.21205	11.3369	4.751
Y46G5A.36	1.5956	6.68916	1.72203	8.89577	4.84417	9.23091	3.7906	11.1164
D1054.3	5.72256	0	0	0	0	22.6739	7.77887	0
hil-5	241.559	191.482	211.259	173.322	228.331	204.789	234.296	208.214
F53A9.6	16.5438	36.9295	34.054	27.012	28.5736	29.164	44.3942	20.5838
mrps-21	62.5403	56.0898	46.7993	49.8256	66.2505	41.7052	49.1848	55.9742
clec-63	917.146	990.831	1043.4	1074.14	898.536	1003.07	1042.65	1042.46
Y67D8B.4	0	0	4.55693	16.8405	1.89555	13.0514	0	3.64397
C45B2.8	25.7455	15.5919	16.9508	77.4871	13.5145	7.72407	18.6856	79.7292
Y106G6A.4	84.3148	98.5956	91.8532	69.0321	63.5476	88.8564	93.4394	82.4045
T06G6.6	5.25468	14.467	12.7805	15.8546	6.29508	9.80043	10.5579	14.3798
Y73F8A.15	7.978	16.0637	7.74327	10.1716	8.08532	12.3039	11.3718	13.2036
perm-4	413.8	426.123	420.901	195.104	372.931	473.043	425.966	198.447
ZC477.7	67.855	84.685	77.8076	71.7576	61.7925	81.0493	66.7541	81.2629
F41E6.15	28.2649	22.6319	9.68787	0	26.8887	11.8887	25.9412	0
F17E9.5	330.085	276.808	360.63	321.315	326.56	291.652	337.259	282.869
K02E2.11	0	32.7926	6.02124	13.3494	15.0825	8.61394	19.8948	34.0527
Y34F4.5	22.7463	19.3901	14.8422	18.0235	17.0599	3.90356	17.9995	13.7456
lbp-5	101.315	140.823	126.739	164.821	111.439	120.085	106.846	165.351
npl-4.2	36.0389	42.3244	56.0538	38.1926	34.6815	52.4192	41.5687	50.6927
rpl-31	1042.3	305.198	913.471	1031.84	1078.68	1047.01	558.811	855.33
iff-2	632.217	770.778	734.662	809.816	615.187	651.456	675.029	833.362
ttr-35	35.691	48.7716	50.2902	52.6555	38.8119	52.4904	45.5105	65.038
C45B2.1	932.31	1013.11	990.892	340.428	763.636	933.924	986.742	312.125
ssp-37	16.6638	11.7695	8.50471	2.79515	17.7854	8.05629	11.4881	5.35064
Y66A7A.7	5.85453	18.2168	9.91045	33.2866	14.0996	16.1126	9.91835	48.0405
Y54G2A.50	22.6143	8.43101	10.8242	11.0066	11.4435	11.6276	12.6741	12.0274
K07B1.8	27.1132	32.4902	33.3863	33.9477	20.9212	41.8239	36.8014	80.963
F33C8.4	39.638	27.3252	23.2532	19.2993	28.246	20.0399	25.104	17.2512
F38A5.1	33.8795	19.6562	29.2393	27.7427	33.7805	28.0724	35.0224	29.9244
ifb-1	77.3326	19.7893	36.842	86.7888	73.6923	58.6839	57.1846	13.8494
ZK512.7	225.495	177.68	139.473	128.623	176.122	156.558	141.566	135.277
F13G11.3	106.425	83.5722	96.3047	35.4555	103.518	85.0597	105.125	26.5456
crls-1	17.1197	8.24956	7.23955	17.1884	0	40.673	0	10.5975
cel-1	3.08323	0	0.363149	12.5608	10.6478	3.39337	0	1.79892
tbc-6	32.2839	46.0621	44.5384	33.5882	30.7149	39.795	51.7196	29.2325
lsl-1	46.9802	27.7969	35.4129	30.3175	38.3321	35.5711	30.8015	29.1172
dlk-1	8.80579	0	4.72093	8.74499	10.8701	9.34956	3.65107	8.1874
alh-4	13.2927	12.3985	18.38	13.4886	12.8476	29.9827	12.6625	9.15605
F36F2.1	8.01399	10.8139	19.7155	10.6587	11.7711	23.9553	28.3481	6.05407
Y37E11AM.3	18.9912	18.1926	28.2553	23.0455	31.1244	13.9413	11.8136	25.1964
R08E3.2	31.996	48.0337	40.3095	38.1347	39.5373	47.7563	39.5222	29.4285
F17C11.14	0	0	0	4.67405	5.93236	0	3.47665	0
F43D9.11	0	0	0	2.98072	5.90895	0	10.5695	0
Y54G11A.14	5.87852	0	0	1.2178	0	0	3.87199	0
K09H9.11	119.442	96.3578	81.4625	105.995	140.844	114.271	113.102	113.24
ZK836.2	15.0322	1.54831	7.13412	10.8211	7.68749	8.72072	3.48828	5.02776
T23E7.2	82.8992	63.6982	60.0835	72.6971	82.2807	65.5775	37.5339	63.3428
col-178	3329.43	2869.09	2683.69	1349.23	2986.14	2875.31	2637.87	1408.93
Y67D2.4	1.22369	0.713672	0	0	0	7.35625	0	2.09874
F32A5.9	58.3773	39.0584	47.3616	38.6682	40.7425	34.9066	32.7201	29.1402
F59A7.12	0	6.85851	1.46431	0	1.83704	3.15607	1.61624	3.56325
F13E9.12	0	6.19322	1.59317	1.18301	2.00085	3.4171	3.51154	3.8746
his-3	4.75081	0	2.44833	2.67917	4.21232	1.87466	2.26738	1.55676
M110.10	4.12696	0.858826	3.32691	4.10574	5.56963	1.5899	1.2209	1.79892
W01A11.7	1.00775	4.66911	6.53668	2.81835	1.36901	4.2951	1.80228	6.16938
C26B9.1	1.31967	4.83845	0.99573	0	1.18179	4.31883	2.52319	4.60109
F08F1.9	0	4.9957	0	1.56575	2.69121	4.75784	5.30219	2.39856
col-70	5.69857	1.28219	2.07346	4.74364	4.31763	1.54244	2.91853	6.01947
K08E7.4	1.23569	7.22139	7.96584	7.85194	1.66153	2.84758	2.91853	5.36217
Y47D9A.4	1.13971	6.66497	1.23002	1.80931	1.53282	2.63401	2.6976	5.93875
F58H1.3	36.9747	18.3256	18.5674	22.0133	24.6772	23.979	19.9646	23.0631
rpa-3	23.0702	19.2691	21.4023	21.9437	38.1917	23.0891	26.2086	33.9489
R106.7	161.144	114.115	107.527	144.548	125.527	111.934	161.577	114.554
Y53C12A.6	3.77905	7.92297	10.1799	0	8.92779	17.477	11.209	0
dpy-10	7.28217	15.1202	10.1447	6.30938	5.33561	9.85975	7.01145	8.37191
R02D5.7	43.4171	28.2566	30.7271	34.5856	35.0208	28.4877	35.3944	42.8859
F07G6.10	58.7612	82.1207	86.4294	47.5523	48.4768	58.2568	62.0217	47.9251
lpr-3	10.3054	17.8176	14.8657	16.423	11.0222	17.6076	11.8602	16.7092
F11A10.9	19.0632	53.2956	13.6942	30.3755	15.0123	9.80043	15.0926	22.1406
ech-6	336.12	385.08	360.794	460.713	314.228	356.541	337.654	452.717
sdhd-1	153.981	189.546	176.607	177.962	167.299	190.112	193.053	201.445
C02E7.7	212.923	308.524	265.93	1130.84	219.942	216.452	271.551	1306.58
F59C6.5	258.415	292.726	280.667	274.342	256.507	296.599	279.214	289.131
rpl-7	3184.68	3441.58	3453.4	3417.18	3240.24	3482.2	3573.61	3607.77
acbp-1	576.803	709.692	530.748	570.628	533.725	574.251	575.427	623.788
gsnl-1	40.4298	32.466	22.8081	25.829	39.2565	26.4707	26.2668	27.399
T02G5.4	18.2954	23.6237	18.0052	22.048	14.2985	25.3198	19.9181	23.9395
F45E4.5	36.5308	26.1276	46.2605	29.1113	34.5294	24.679	46.6383	33.4069
B0205.12	38.7143	28.6557	12.2768	16.3302	32.2828	22.84	21.639	21.8177
Y49E10.16	20.7548	0	5.13094	12.0621	16.194	17.1804	4.88359	4.43965
C05C8.2	58.1734	42.155	42.7578	42.02	46.5813	37.2559	40.3943	46.5875
W08E12.4	8.19394	4.20945	7.16926	10.4383	8.22573	3.1798	7.93003	14.5644
W08E12.5	8.19394	4.20945	7.16926	10.4383	8.22573	3.1798	7.93003	14.5644
C27C12.1	7.70207	4.40299	6.40782	4.17533	8.50655	2.96623	9.1393	3.04433
T23E1.7	2.33941	9.79787	7.54412	18.0467	5.37071	7.21388	8.32537	12.2119
ddp-1	123.125	192.062	148.598	160.878	137.965	130.087	134.508	178.013
F52B11.2	25.6016	21.7368	59.369	58.9069	33.8273	71.3319	40.0339	46.1378
T03F1.11	62.0604	55.2309	35.4831	39.3525	57.2876	31.2522	64.6727	33.0956
Y65B4A.11	90.2413	57.5171	62.4147	65.599	65.8995	64.0113	42.871	64.15
Y39G10AR.20	77.9684	54.2391	67.78	81.1753	69.3746	61.4959	51.5452	74.0672
W03D8.10	14.2044	8.73341	12.7571	10.8443	16.7908	9.01734	12.3601	13.1229
ZK228.4	5.84253	15.2048	13.1788	7.29522	12.0285	15.4007	7.66259	4.94704
tag-320	265.037	306.492	267.359	347.898	260.602	295.591	245.889	336.802
T06D4.1	3.73106	0	1.58145	0	5.82705	2.77639	5.37195	4.71641
lin-42	26.0215	45.4573	33.3394	79.1457	36.5536	41.7052	30.8597	102.723
ZK617.7	0	7.13672	9.17244	2.26164	1.91895	2.18315	3.37201	2.46775
H42K12.3	12.2969	22.5109	15.8614	31.1758	14.9655	19.8975	10.4881	31.9309
ZK1320.13	65.3596	86.1366	63.7268	50.8346	56.726	68.4132	51.7429	43.3702
W08E12.3	5.45863	1.30638	1.81574	25.7826	7.52368	2.95437	8.27886	28.4945
Y46E12BL.7	0	7.64476	0	0	4.77397	5.45787	0	0
H10E21.1	2.49537	6.53191	0.855157	10.3803	2.17637	6.11044	0.197669	7.42632
anr-5	2.21944	7.45122	4.77951	3.53743	2.99543	5.13751	2.63947	1.9373
F25H2.15	11.6851	6.22951	0	11.227	8.78738	2.37299	11.1392	5.51208
C29F5.1	62.7922	45.4815	51.778	61.7832	52.3498	42.1917	52.5335	58.6264
pdi-3	594.835	658.78	628.365	914.837	599.215	666.144	580.578	893.845
F22H10.10	29.8365	23.2367	16.0723	27.1628	20.1372	9.85975	20.2437	22.279
Y37D8A.6	16.1	28.2324	20.512	21.5725	16.8025	21.4518	34.7665	26.142
Y102E9.2	66.1634	49.9933	56.1943	44.3861	60.0256	47.9106	51.0452	49.9893
F13E9.15	13.4246	8.24956	11.5739	4.27971	13.2922	5.51719	14.8717	9.35209
D2096.1	19.2192	36.8448	28.8528	43.203	27.345	29.1165	37.499	39.4495
E01G4.6	60.8967	88.8219	57.1081	223.786	76.676	83.5765	59.9287	223.378
F10G2.1	73.4575	98.0755	107.832	98.7349	76.4771	87.6699	109.544	97.384
K10B2.2	10.6173	0.0120961	0	11.0646	9.99257	8.10375	10.1509	10.0094
R148.3	37.9345	43.3163	36.3969	30.5611	23.8347	40.0204	34.8712	36.2898
C43E11.12	14.6603	22.2932	17.6303	12.2128	14.4155	21.8908	16.174	10.1362
lbp-6	585.537	682.839	577.992	549.346	509.656	573.966	588.601	605.868
ath-1	67.2191	85.435	76.4838	81.5001	73.5636	89.8768	79.3235	70.5501
cyn-6	58.7013	69.9398	58.7364	62.0268	45.5984	63.596	49.1731	74.2632
Y43F4A.1	0	1.8749	4.15864	0	0	3.35777	4.02315	0.784146
his-1	4.34291	0	1.10116	0	0.865867	0	1.29066	0
B0207.10	0	3.18128	0	4.03615	0	1.95771	4.51151	6.61911
C27H5.2	2.54336	0	0	0	2.5742	0	0	4.00145
C17B7.12	0	3.16919	2.8349	7.02847	0	1.85093	4.32547	8.4411
pdfr-1	1.16371	0	4.75608	0	3.70919	0	4.54639	3.39028
ril-2	2.53136	0	0	2.57479	2.28168	0	0	0
rbf-1	1.71557	0	0	2.93433	3.06564	0	2.30227	0
mak-1	2.51937	0	0	1.20621	2.19977	0	2.15111	0
R102.1	0	1.98377	1.6986	1.44977	0	2.69334	0	2.05262
klp-3	0	1.68136	2.71776	0	0	2.96623	0	0
C05A2.4	2.7833	0	0	2.21524	1.87214	0	0	2.42163
ire-1	4.66683	0	0	4.10574	0	0	0	4.10523
rsd-2	0	0	0.67944	5.13797	4.91438	0.0237299	0	3.471
C16H3.3	0	1.2459	2.27261	0	0	3.29845	4.05803	2.58307
K11H12.8	0	2.72163	0	0	0	1.8272	2.9069	0
W07G1.23	0	2.37084	2.92862	0	0	2.10009	0	0
Y119C1B.11	2.60335	0	1.40574	0	1.75514	0	0	3.40181
nhx-5	0	4.3788	0	5.81066	0	0	2.81388	6.2501
ddo-1	0	2.97565	4.07664	1.92529	0	1.31701	0	0
Y106G6E.8	4.22294	0	1.99146	2.64437	0	0	0	1.61442
C01C10.2	0	0	4.51007	0.777075	4.48144	0.0949194	4.97662	4.04758
ZK1010.4	2.60335	0	5.77524	0.579907	1.84874	0.142379	1.94181	0
T16H12.2	2.60335	0	1.12459	1.65853	1.75514	0.403408	0.616263	1.81045
Y69H2.1	0.527867	3.37482	0	1.32219	0	1.48312	1.65112	0.461262
C40A11.8	0.767807	4.48767	2.47175	4.87122	0	2.36112	2.72086	7.97984
Y105E8A.24	0	3.67722	0	3.88537	1.02968	3.96289	3.04643	3.51712
R09F10.17	2.35141	0	6.29067	9.69604	5.33561	1.05598	2.27901	10.7243
W03H9.2	0.791801	2.00796	3.12777	2.77195	0.269121	5.36295	1.8953	1.51063
R148.4	3.02324	0	0	0.858262	3.66238	1.1153	3.46503	0
linc-72	4.33091	0.725768	1.8626	2.76036	2.92523	0.664436	2.05809	0.749551
F41C3.1	0.75581	2.516	0.808299	1.19461	0.503139	4.05781	3.56968	0.657299
his-6	5.09872	0	5.49409	0	2.29338	1.5899	1.84879	3.36721
best-18	1.16371	2.04425	0	6.03103	0.397831	4.66292	1.80228	3.58631
C24A11.1	25.9495	16.7169	28.9699	24.3677	25.3441	17.8686	32.4759	29.4631
F37C4.5	19.0992	9.45918	30.8091	37.5779	31.7094	25.1299	28.8597	37.3161
cpg-9	533.746	714.373	532.282	525.14	390.225	448.186	581.125	616.685
his-17	1.47563	0.641095	1.28859	0	0.456335	10.7615	0	0
ZK228.3	38.3064	30.8814	32.9645	15.3791	36.6823	24.5011	31.3829	13.711
nspc-16	14.0365	11.6486	5.21294	2.26164	18.1832	7.11896	3.69758	0
ssp-16	147.359	163.77	194.835	167.094	153.785	196.614	155.659	191.332
C52B11.4	9.99349	19.4627	14.7954	18.905	13.3039	18.2957	7.41841	16.3172
ZK1098.9	22.1584	11.7333	10.051	15.7967	15.7494	12.5887	20.7785	16.248
gst-7	197.47	224.238	214.738	231.104	188.771	222.669	205.378	220.622
sto-5	4.66683	0	1.85089	2.4936	0	0	2.45343	0
fipr-6	62.7082	54.6866	84.7777	27.2904	50.1267	31.4065	88.4396	31.5503
Y42G9A.3	11.4931	2.14102	0	0	0	0	4.26733	0
C10C5.1	0	12.0719	2.62404	0	2.5742	0	0	5.33911
acox-1	0	0	15.3928	5.16117	2.5859	11.509	6.89517	0
B0412.6	0	2.43132	0	0	0	2.23061	0	5.05082
clpf-1	6.23843	11.5518	14.0339	11.6445	0.187214	8.15121	2.4418	0.207568
ZK512.2	25.5056	25.039	23.7101	19.4037	16.2174	34.2422	38.0688	24.9773
T27D12.6	6.01049	1.258	6.47811	2.40081	1.01798	0	3.56968	0
col-184	2077.73	1564.13	1700.97	912.657	1662.23	1716.67	1753.05	896.659
Y48G1BM.8	10.1135	2.8305	2.17889	3.22428	2.72631	2.07636	1.60461	7.04578
col-63	116.947	156.209	112.471	554.657	124.966	134.275	101.846	631.249
C08G9.1	12.5728	23.3697	20.02	25.2491	17.3407	21.9145	24.6622	13.3305
ZC204.12	55.0902	74.5364	78.3581	91.5788	56.0239	66.2775	77.1841	104.591
dpy-30	160.256	126.707	128.684	129.795	132.396	117.712	149.322	148.757
adt-2	16.3639	4.33042	2.81147	14.6484	11.0925	10.9988	3.52316	15.2793
Y65B4A.9	7.31816	13.5961	10.8359	13.4074	8.24913	13.3955	12.3136	12.1427
let-2	417.123	448.585	451.347	479.652	398.123	470.575	440.954	542.168
Y75B8A.18	0	0	16.658	0	2.09446	10.0733	13.895	0
Y47G6A.15	143.532	208.876	170.586	616.406	162.221	158.741	150.333	689.045
npl-4.1	51.803	39.6995	29.4033	43.5742	53.3444	41.1476	41.371	31.5849
F47B3.6	15.992	0	3.77206	3.85058	0.78396	4.55613	12.5346	6.76902
Y41D4B.34	17.4436	31.3411	34.8974	21.8393	36.9982	44.1969	41.4175	19.5345
lea-1	13.7126	0	10.051	6.8197	2.15297	5.26803	8.5928	0
C02E7.6	263.094	408.378	327.22	1257.67	280.084	262.025	317.748	1606.61
pri-1	6.64633	16.608	11.7848	9.02335	13.1518	17.3228	9.76719	4.04758
W09G12.9	21.0907	10.0156	11.363	19.0441	11.8647	9.75297	13.3601	23.8703
K07C11.8	8.04998	18.4103	11.0468	29.7376	11.853	14.6769	15.6508	21.0336
F19G12.9	0	13.6928	0	6.50655	5.51112	6.30028	19.3948	0
H35B03.2	13.7725	8.4552	1.62831	6.27459	7.96831	1.63736	6.60448	0.36901
ins-28	0	7.97135	11.9488	3.78099	7.48858	9.7767	5.63939	15.1755
nep-17	207.284	243.023	277.985	248.038	240.91	274.697	265.83	229.962
K07A1.17	46.2964	30.7242	27.9625	32.4284	42.2402	36.4965	35.7898	29.6938
mrp-1	14.4924	7.17301	4.86151	10.6355	7.68749	4.71038	7.48818	11.8429
D1053.3	5.92651	10.2333	11.6442	6.93568	6.11957	12.0904	9.51138	5.46596
C14A4.9	4.33091	14.5396	6.00953	17.7567	7.94491	7.64101	4.40686	11.324
spk-1	4.49887	9.79787	8.27042	10.3919	7.94491	12.4463	7.55794	12.0159
F55G11.8	24.9417	14.7089	18.5674	25.5971	21.5063	16.4092	20.3599	22.3943
col-119	2763.88	2266.95	1985.36	552.326	2355.71	2253.09	2301.93	605.499
nspb-1	53.7465	39.2761	50.5714	32.7995	37.3259	26.0317	65.4285	12.2926
mthf-1	15.1402	16.741	3.70177	41.2893	11.8413	28.3928	15.488	20.3647
ave-1	29.2127	21.2287	29.3799	22.5004	32.2126	23.279	23.1273	24.5968
F47D12.9	9.9575	8.10441	0	3.32866	6.04937	21.7484	0.488359	0
Y54G2A.74	26.3934	2.45552	28.431	7.00527	9.89896	15.8278	13.9299	2.54847
osm-11	408.833	350.207	467.864	317.789	402.207	372.06	461.418	290.595
R12C12.1	18.9672	11.7212	14.5845	22.5352	8.61186	0	11.209	5.52361
tag-349	48.3838	26.3696	26.9902	22.628	31.2414	33.554	33.4991	19.6382
lgg-1	508.504	649.986	857.254	554.472	565.902	562.362	850.792	597.877
F21D5.3	17.1437	5.44326	24.3895	27.6383	8.00342	8.11561	18.4298	10.5052
ZK218.19	332.185	1208.32	297.923	1749.76	509.399	330.142	767.562	441.197
C26B9.3	11.1572	24.1439	20.9338	54.1749	15.0591	16.9313	21.3599	62.0398
C41D11.5	35.0912	25.1842	33.6088	21.7465	36.0037	27.669	25.4645	22.0714
spp-15	55.4741	67.3513	58.877	60.0203	40.801	56.8211	52.1033	53.3565
D1054.23	4.61884	0	14.2331	6.73851	9.0682	3.2154	0	0
F25H5.5	14.8283	0	7.2044	0.510318	0	3.73745	1.65112	1.46451
Y10G11A.90	10.5094	0	0	12.5608	3.54537	4.05781	0	0
F56C11.5	8.82978	11.7212	0	5.09158	18.5576	0	0	11.9698
ttll-5	7.43813	19.4748	0.117145	0	4.52825	13.6684	9.10442	19.1424
tbh-1	36.0749	47.308	37.2052	11.169	42.3456	53.843	39.3478	11.0126
F53A9.9	6.51436	11.4671	14.0339	5.70628	9.66494	16.5753	11.5927	10.7705
sams-3	3.63509	3.59255	4.92008	3.61862	10.9286	2.49163	10.1276	4.18595
W07A12.8	8.91376	2.4918	1.27688	1.8905	4.80907	3.20353	0.709284	2.07568
Y41E3.1	5.9625	11.7091	14.526	15.6691	15.1293	23.2434	14.0578	12.8231
nlp-12	7.71406	21.5553	18.0052	7.16765	13.8773	12.8853	18.3135	11.1856
M163.8	18.9792	10.0156	9.09043	4.47688	15.6558	11.9243	11.6857	1.83352
col-144	530.039	670.694	617.411	1636.59	568.149	600.472	615.182	2084.5
F58D5.5	65.2156	87.2978	68.3305	72.4535	62.9976	73.8236	80.277	53.6679
F15A4.6	41.5936	30.3855	20.2426	8.54782	40.7659	31.0386	19.9181	6.42308
Y48G1BL.5	5.38665	2.10473	4.04149	6.03103	5.71004	0.972924	11.4416	3.45947
nspe-5	1.40365	4.71749	4.54522	2.23844	1.89555	6.51385	6.68587	1.22234
F14H12.7	6.04648	1.69346	2.16718	2.41241	4.76227	1.55431	4.77895	1.7528
ZK1055.6	5.61459	1.92329	0	1.42657	4.82077	1.24582	2.47668	0.934056
C42D4.18	1.69158	4.72959	3.6432	2.25004	1.52112	5.65957	2.01158	0.980182
nhr-137	2.3754	5.41907	2.57718	6.90089	1.61472	5.22057	2.11622	2.57154
Y55B1BL.1	34.4553	22.7044	27.4002	33.3214	30.4574	23.4095	34.0921	27.1453
his-70	33.8435	24.7608	26.381	36.7197	30.6213	21.1077	17.1042	38.2502
M02E1.2	3.64708	7.12462	6.54839	3.87378	0	3.74932	1.44182	7.40326
Y39B6A.42	60.3328	77.4636	67.0302	68.3362	60.4469	72.6964	64.9169	75.5202
F08B4.7	47.3281	68.0287	52.4457	67.8607	53.8475	60.9976	48.9639	55.3399
wrt-10	15.0442	19.2329	16.986	9.70764	12.0987	22.9349	16.174	12.8
F18E2.1	25.2057	13.463	12.4642	22.3148	23.8347	19.9331	21.7553	19.7074
mdt-18	24.4259	18.1321	16.4003	16.5969	24.3379	15.4481	13.3136	14.2991
nol-9	1.67958	0.471749	0.527151	6.14701	0	7.35625	0	0
sams-1	264.761	237.108	150.32	109.336	281.079	241.344	145.74	114.797
pat-2	37.0467	27.18	25.1861	37.0096	36.7642	27.7877	26.4528	39.7608
Y53F4B.14	31.3721	43.9815	56.1475	5.40473	32.5519	48.8835	86.242	33.0956
T01B7.5	2.69932	0	10.1799	15.3907	14.0177	7.20201	15.6973	11.1164
saeg-1	9.38164	0	7.9307	9.89321	7.46517	6.32401	0	2.89442
K11C4.14	19.1232	8.01974	10.3087	3.80419	12.9061	11.0581	17.0344	16.6516
cit-1.2	0	7.94716	5.56438	10.3571	6.86843	9.51567	6.38356	0.380541
F55G11.13	0	0	1.51117	0	0	4.34256	0	3.67857
R07C12.2	30.9282	35.732	40.6727	46.6129	38.4258	55.077	39.5339	49.5165
C17E4.4	10.1015	17.5878	11.7262	11.7605	12.0636	17.9754	19.3716	10.8281
tag-261	44.3049	33.9901	25.397	16.5157	30.5393	21.8077	23.4994	22.9824
dpy-3	7.59409	14.7936	7.46212	7.35322	9.95747	14.6888	12.9183	11.4854
H38K22.7	11.1932	13.2937	14.0925	11.1458	6.92693	16.5397	8.86024	14.622
dpy-9	7.5701	13.4267	10.9765	11.5981	10.6127	16.16	11.4067	12.6386
F45F2.9	19.0632	23.1278	17.9817	10.4731	0	15.3295	7.60445	11.4508
tag-280	26.0095	16.4991	16.658	18.4758	17.0833	12.47	15.0229	14.08
efl-2	0	4.48767	0	3.78099	0	0	1.48833	0
fdps-1	30.6163	22.4141	25.1627	23.7762	27.8481	19.8144	24.3482	23.0516
K06A4.7	211.867	345.199	306.568	197.725	238.359	208.526	333.05	166.942
Y39G10AR.16	26.2254	36.736	39.6769	40.2107	30.9021	39.3204	38.6618	44.6617
C29E4.17	1.67958	11.2373	7.21612	0	1.13499	0	5.96496	5.83497
Y45F10B.13	41.2096	59.3073	44.9602	61.6093	37.7822	43.5561	57.3939	71.7839
his-64	28.8528	45.2153	15.8028	18.8702	38.3907	41.9544	23.3831	18.5773
F13H10.6	72.5218	58.884	79.389	66.9444	56.726	41.7289	96.9394	93.2442
T12B5.14	32.2119	50.2836	48.2168	44.9196	41.6786	45.5495	38.2548	49.1014
T16G1.13	15.0082	51.4811	42.629	31.5237	30.3872	17.8804	27.5342	28.5175
F38B2.6	27.4371	37.1593	28.4193	60.5191	14.9538	21.9738	26.3133	67.99
unc-95	29.5006	21.011	20.8166	27.244	29.615	21.3331	19.5228	29.0941
rgs-4	11.2652	17.999	9.25444	15.3907	12.3093	19.0313	12.1043	17.2858
C29E4.14	10.9772	21.6884	9.28958	19.3573	13.2337	15.721	15.8252	17.0667
T16G12.4	16.2199	12.1324	15.1117	9.77723	20.1138	11.4852	11.4532	11.0703
nlp-6	10.4494	4.86265	8.27042	6.1818	8.63526	3.36964	0	0
Y57G11C.9	0	7.45122	4.29921	0	2.39868	2.11196	0	2.82523
C46G7.1	174.016	213.908	202.649	180.826	179.48	193.386	199.89	165.674
lin-40	6.27442	0	1.55803	1.03223	0.631849	1.74414	6.4882	0
acbp-6	13.6286	10.0035	11.0116	11.5401	11.5254	4.60359	7.08121	9.64038
cah-3	96.0479	105.817	92.1226	51.0086	80.5958	106.606	86.7652	44.6156
C45B2.2	92.6407	126.671	117.192	125.155	76.8164	83.8732	92.0674	151.721
heh-1	252.381	294.444	286.911	307.35	230.66	257.398	283.83	271.268
col-130	135.518	173.35	156.787	651.038	145.185	158.183	143.938	761.325
mrps-10	34.8153	37.3892	36.8537	41.8461	24.7357	41.4442	26.104	39.3572
cdd-1	35.5351	45.4694	37.6503	35.5135	24.3964	32.9845	41.4873	35.1482
T13F3.6	90.2293	113.982	82.6456	26.9541	91.7468	104.827	62.2775	29.959
col-12	1379.64	1515.52	1883.92	2541.92	1313.62	1447.25	1686.71	2742.02
nstp-2	61.4486	55.8479	66.8194	72.6855	69.6204	47.3767	53.987	51.8689
H06I04.9	0	0	7.06383	10.4383	4.42294	0	7.77887	0
K03B8.22	0	5.16505	5.2598	2.84154	0	0	0.883698	0
tag-232	5.26668	0.0362884	0	0	7.16095	3.10861	8.47653	0
grl-5	19.4831	29.8412	20.0786	59.7188	17.1535	23.1959	12.0695	52.2495
Y54G2A.36	26.5013	22.3899	22.8432	36.9285	17.3875	37.7779	34.441	34.2257
Y43H11AL.1	10.1375	7.63266	10.7656	6.78491	21.0733	11.948	11.9764	14.8526
ZK402.3	5.07473	5.45536	2.37804	5.65989	12.0987	1.8272	12.5927	4.05911
F55F10.3	3.64708	6.10855	3.92435	10.3687	3.15924	9.63432	4.32547	7.25335
ttr-43	0.671831	6.19322	5.78695	5.46272	5.88555	8.79191	9.55789	7.59929
R07B1.13	2.12347	9.50756	1.52288	20.8882	4.78567	5.46973	5.04638	15.4292
T26C5.2	4.3909	7.11253	4.56865	6.27459	2.96033	8.53088	3.23247	6.33082
Y71A12B.23	10.2214	3.81028	3.67835	4.52327	5.37071	3.50015	8.09281	10.8858
F38E9.6	8.99774	3.22967	2.76462	5.11478	6.07277	3.96289	4.58128	3.35568
F57B1.9	6.93426	4.16107	1.79231	0.661094	8.20233	3.31031	2.65109	0
B0495.8	5.12271	0	0	0	1.90725	1.60177	6.3603	1.57982
K02F3.9	70.2304	57.3599	46.7173	55.9494	66.3675	52.7515	62.3589	47.8675
tram-1	109.796	101.571	110.491	143.828	130.711	101.255	109.497	141.607
Y49E10.18	52.9907	42.1429	35.9049	34.3769	48.1141	37.2796	36.6502	26.4073
lin-61	0	0	6.53668	0	2.30508	11.0581	1.49996	0
syx-6	13.5686	5.35859	6.02124	14.6252	6.4589	4.92394	15.1624	14.5989
T10D4.6	4.84678	8.52777	6.84125	6.43696	6.00256	11.3073	8.77884	8.45263
spe-27	7.37815	11.1405	2.38975	9.99759	3.48687	8.54275	8.76722	12.2119
F11E6.3	2399.12	1991.88	1997.83	819.64	2216.28	2214.65	2136.85	848.273
Y46E12BM.1	7.91801	12.8098	34.136	12.6188	10.6946	17.9398	18.8135	20.6645
R17.3	15.0562	23.1883	22.6675	33.681	16.4281	21.7959	25.2203	29.2786
gly-9	6.46638	6.12064	5.63466	17.6987	3.51027	12.4107	6.09287	6.69983
asg-1	391.186	359.751	353.121	346.935	373.177	324.458	348.828	332.974
ZC250.5	20.1789	11.5397	16.3066	18.9977	17.645	13.087	9.80207	12.7885
Y51H7C.3	16.3519	11.4308	17.6186	5.97304	21.1552	13.1345	14.5578	7.71461
F43G6.7	14.0005	1.95957	8.79757	8.36225	4.72716	7.19015	15.2322	5.07388
xbp-1	101.039	109.131	114.158	136.568	82.3977	109.94	116.974	131.736
T04A6.5	7.61809	25.547	10.9647	26.351	29.1352	29.4013	21.1041	26.5341
C29G2.6	55.1501	40.4253	34.956	23.637	47.2482	40.3882	31.9178	13.3189
pqn-24	32.9437	42.9655	40.9187	29.1577	28.9714	37.9796	43.0687	36.5089
C41C4.20	13.6046	34.2321	29.3213	54.1981	45.926	83.9562	0	59.2491
F17A9.5	70.5783	91.3016	72.1612	44.6992	73.0253	84.3596	67.1029	41.1561
T05F1.5	26.4174	35.2965	31.9571	34.5508	27.3918	36.7219	33.7433	33.43
bre-5	5.41064	0	3.83063	4.75523	7.43007	5.18497	0.406966	16.2941
ZK813.1	202.893	154.081	149.547	27.3832	171.301	164.116	193.832	27.053
ttr-47	146.351	163.479	171.617	121.989	127.435	155.525	151.88	122.108
fis-2	16.2079	13.7412	17.4663	8.74499	7.7577	23.1247	15.1043	0
ssp-35	98.7592	139.323	139.227	140.442	118.366	118.151	133.706	119.767
R09E10.13	10.3294	22.5109	22.2458	34.5508	9.75855	9.55127	14.7089	25.1734
C18B2.3	67.2671	81.8183	76.2964	92.4603	69.8427	85.558	74.2772	89.7616
F32A11.3	118.41	127.796	139.121	137.902	111.51	142.474	120.474	143.775
C10G11.9	117.211	117.49	133.721	121.444	104.267	144.989	123.125	125.498
B0432.10	12.129	6.60449	9.4653	7.48079	14.3219	9.11226	9.36022	7.39173
dpy-11	98.3033	136.771	115.259	214.403	113.897	115.315	108.683	237.815
F59C6.15	3.70707	10.8502	2.09689	4.74364	3.67408	5.04259	0	0
Y116A8C.24	6.14246	7.25768	9.52387	0	0	6.69182	6.06961	7.40326
H40L08.6	0	3.55626	4.58036	0	2.86672	6.54944	25.2087	0
R07G3.7	4.70282	0	11.8668	1.02064	0	0	0	0
T06F4.1	0	4.62072	0	2.78355	0	0	6.68587	0
Y105E8B.15	4.3909	0	4.72093	0	0	0	0	3.81694
coq-3	4.63084	0	0.269433	9.2901	0	0.0237299	7.34865	0
srgp-1	4.24693	0	4.94351	3.25908	0	0.0355948	0	0
ZC317.6	22.3504	13.4267	22.8081	21.4913	17.2822	13.0514	18.6972	22.844
C48B4.8	18.0075	21.8093	19.3992	19.1253	8.74057	17.3584	17.2205	17.4242
rol-6	37.8145	57.0333	37.3458	129.482	42.0062	44.9562	33.6735	142.472
rmd-3	87.1341	105.128	94.7818	91.892	93.537	110.985	90.6604	94.6741
ZC155.8	93.0846	150.367	72.2549	152.179	110.925	119.017	113.183	72.3144
ZK20.4	21.7265	7.57218	12.2299	16.6433	7.02054	2.91877	2.1046	0
D1086.10	507.173	584.8	568.914	455.702	541.869	567.618	575.485	453.513
nspa-1	60.5488	51.9771	81.6265	87.4267	56.6558	0	0	21.6909
nspa-3	60.5488	51.9771	81.6265	87.4267	56.6558	0	0	21.6909
tni-1	86.2823	101.753	98.9639	123.961	82.9945	100.816	103.776	140.95
taf-13	53.9504	74.2824	59.8727	43.6206	55.9888	63.3468	59.2775	68.7281
F09E10.1	4.48687	2.8184	1.20659	0.893056	7.57048	1.73228	2.66272	1.94883
Y116F11A.6	6.74231	2.41923	2.07346	6.90089	5.2069	2.23061	4.56965	5.02776
T08D2.2	1.5836	6.19322	3.54949	1.28739	3.29965	6.30028	2.18599	0
F26D10.24	6.07048	2.54019	3.26834	9.66124	6.14297	2.33739	3.60456	5.28145
npp-1	5.47063	3.22967	3.03405	5.30035	6.08447	1.55431	4.62779	1.4991
R07B1.11	2.43539	5.45536	8.76243	4.53487	2.73801	6.89352	6.75564	4.95857
F30A10.2	1.82354	3.82238	7.38012	11.9925	3.39326	7.73593	3.7906	10.7243
cav-1	1.49962	1.8628	0	0.614701	0.351027	5.90873	0	0
K03B4.6	0	5.43116	3.87749	2.29643	1.94235	2.77639	1.70926	5.63893
C09D4.1	3.70707	0	6.50153	3.47944	4.85587	2.37299	1.38369	2.67532
K08D8.12	1.1877	5.9513	1.90946	0	1.19349	2.13569	3.74409	1.02631
linc-34	0.683828	5.67309	4.17035	2.30803	1.95405	2.7052	2.29064	1.68361
T07D4.2	4.69082	2.58857	4.06492	1.44977	3.17094	0	1.7674	0
T06G6.12	2.71132	2.27407	5.84552	7.20244	6.10787	0.700031	4.29059	12.5925
ZK836.3	0.947762	1.58459	4.06492	5.25395	1.90725	6.53757	2.24413	7.39173
T01C3.9	34.6113	21.9666	30.1648	24.704	29.6618	25.7706	28.2318	19.3961
pab-2	3.22719	4.14897	24.249	11.2154	0.409532	6.16976	5.93008	11.9928
Y17G7B.20	78.3883	76.6169	69.3146	87.8442	75.0262	110.047	69.8005	77.5728
dnj-5	23.2022	17.7571	23.1478	18.3714	24.4432	15.6617	29.3597	11.9928
hint-3	15.1162	25.3535	26.1819	18.2555	18.3821	22.484	32.0573	11.7507
K09G1.2	20.071	21.3255	26.6856	25.5855	13.5496	25.8062	23.8366	28.5637
F46A9.1	20.3949	28.0509	28.5716	36.4065	19.5522	27.6809	36.3246	28.0678
snr-6	194.099	172.188	172.882	132.288	165.1	128.924	130.566	140.708
dss-1	219.773	290.065	246.227	245.788	198.073	201.265	235.75	253.383
asb-2	456.593	477.858	480.048	473.633	445.594	518.379	454.663	489.976
W02H5.18	11.973	13.3904	0	6.35578	24.2443	3.07302	14.2089	17.3781
C10C5.7	3.69507	1.02817	5.30666	2.94593	4.15382	1.89839	1.46508	9.65191
pqn-96	19.5191	33.1192	27.3884	30.3755	29.7203	32.2133	34.5107	31.6311
K08D9.8	29.7765	18.5555	12.4993	28.5314	33.2657	27.6927	29.569	20.4109
fat-7	8.64983	5.22553	4.66236	8.61741	13.339	6.88166	7.39516	9.89407
ZK813.4	5.65058	10.0035	11.5036	8.83778	6.11957	11.1412	7.4533	5.54668
C46C11.2	14.4924	8.05603	10.5899	6.14701	6.4823	4.3307	9.87184	7.84146
F55B11.2	255.152	209.916	250.092	108.315	237.294	223.084	227.82	112.502
gpx-5	103.486	127.711	168.524	189.27	116.096	130.704	139.729	168.741
snb-1	174.484	185.748	178.13	168.544	150.123	188.249	209.332	181.876
pck-2	36.0509	30.1799	0	0.382738	31.5222	0	20.4995	50.4275
col-117	939.1	1050.94	1128.94	2557.04	896.429	991.113	1050.64	3009.42
col-3	939.1	1050.94	1128.94	2557.04	896.429	991.113	1050.64	3009.42
mlt-11	8.27792	14.1283	9.40672	12.9319	8.12042	13.1819	9.90672	14.0916
K08D9.9	6.05848	13.5356	13.0499	3.21268	10.8935	14.0006	4.79057	1.7528
nspa-8	10.3414	0	40.907	46.7173	18.4991	16.8245	70.8586	45.2729
H05C05.1	11.997	1.52411	6.12667	10.5543	5.86215	7.3088	22.0111	11.7276
Y47D3B.6	52.8347	44.8767	59.1464	252.248	64.6007	49.7378	61.51	256.854
rps-28	1792.52	2601.36	2129.76	1937.24	1964.14	1834.73	2401.96	2505.25
F52G3.6	13.3886	22.4625	27.0604	40.0136	21.4712	25.8181	33.7898	36.4512
F42G8.10	40.1899	70.1818	0	29.0765	44.0422	45.6681	23.3947	29.6015
C34E7.4	80.2958	110.329	112.354	268.369	94.0284	96.4856	119.288	287.355
rmo-1	93.6485	145.553	94.1844	86.5453	103.67	95.3347	108.241	108.754
flp-1	31.876	27.3615	34.5694	31.5469	35.1729	23.0654	42.9524	32.5075
T07C12.15	2.13546	8.91485	8.05956	7.65477	5.76854	8.23426	8.87186	7.43785
ech-9	8.99774	3.15709	10.1447	2.66757	7.7694	4.67478	5.46498	2.36397
myo-6	11.0492	3.85867	5.22466	3.21268	5.76854	4.35443	5.3487	5.39677
cuti-1	2.7833	10.8865	6.48982	8.48983	5.62813	6.07484	4.40686	9.68651
C53D5.1	9.44163	5.38278	6.80611	7.08646	6.71632	2.85945	6.27891	5.91569
spe-41	7.954	6.95528	9.66444	4.12893	8.77568	1.70855	6.49983	11.0934
T02C12.5	9.1657	3.41111	14.2682	2.43561	7.55878	5.49346	8.4649	3.55172
pcp-3	58.1494	79.0482	55.3392	79.714	65.3144	72.3405	56.952	72.4643
Y105C5B.5	209.215	189.885	237.78	48.0627	196.891	164.887	226.901	51.2001
F56A8.3	49.5596	41.0543	60.7161	58.5126	49.799	36.544	53.0451	68.705
F54D5.4	363.737	411.111	438.813	338.816	333.651	366.045	428.919	334.853
Y66A7A.2	5.33866	0	7.27469	0	0.666951	17.5482	10.43	4.64722
col-95	44.6168	26.5026	57.3658	4.9524	32.2828	32.9489	66.9518	5.8119
dod-22	10.2574	0	21.6484	5.91505	5.39412	6.75114	10.8486	3.42487
col-107	316.157	377.448	362.235	1580.33	334.833	353.955	379.106	1794.81
his-60	73.0976	51.6263	41.6098	32.208	42.5913	37.6474	57.452	41.5943
egl-4	23.694	12.834	19.3757	7.35322	17.7035	15.4956	26.9644	19.4076
W10G11.3	17.8875	13.4993	10.0979	6.05422	23.238	15.1752	16.9879	5.83497
lst-4	8.58984	20.5513	18.2512	10.2412	7.06734	6.33587	24.4645	5.26992
mpst-5	31.6121	19.124	26.9433	21.7233	27.0993	23.4095	22.9064	24.3546
mpst-6	31.6121	19.124	26.9433	21.7233	27.0993	23.4095	22.9064	24.3546
F42F12.4	31.804	21.7851	19.4226	21.9669	26.4791	21.2619	25.8133	23.0862
T06E6.10	22.3144	32.1273	27.6462	24.8896	20.5819	25.8181	28.2667	27.5258
D1054.10	405.642	356.534	396.137	151.425	380.841	351.404	402.687	131.99
D2062.4	23.1542	12.4711	17.2789	13.3031	11.2914	10.4055	12.395	13.515
F40F4.6	164.143	196.49	194.718	204.069	178.041	196.353	187.751	163.69
rap-1	76.0249	67.9561	55.5149	64.9727	76.6409	56.7144	63.5449	66.2142
F57H12.6	24.1859	37.8851	22.1286	31.9876	26.7951	30.2674	29.8016	47.2909
F40F12.7	47.9999	62.9604	58.8418	43.4466	48.9449	57.5212	72.2307	44.0851
F47B3.5	1.24769	0	1.62831	4.59286	1.50942	9.25464	9.3486	13.7341
dhp-1	25.5416	38.6955	27.529	21.5261	35.3367	39.4034	30.7666	17.5741
F42G9.1	44.4488	31.8854	33.2691	36.0238	0	55.3973	21.7553	25.6692
aldo-1	175.228	202.296	188.544	182.613	181.235	202.605	180.17	175.245
fipr-4	117.606	70.6898	88.3154	48.3874	61.1021	63.6197	67.0448	20.6876
alh-8	2.36341	7.02785	2.79976	2.13406	0	1.72041	6.98819	6.49227
csq-1	287.244	254.769	248.265	239.107	264.838	236.634	260.086	245.195
ttr-32	55.3541	72.5284	67.8385	72.21	52.3147	60.2145	69.8354	72.914
F54B8.4	18.7633	16.4266	23.921	0	10.4138	24.9282	27.2319	12.7078
M05D6.2	35.0432	26.043	28.7825	24.0545	33.722	26.4944	24.9296	24.3201
tag-196	34.9472	46.1709	38.4586	32.0688	36.4015	44.802	43.964	36.5435
clpp-1	0.479879	6.28999	15.3811	36.6501	14.9889	23.2315	15.7205	18.3582
fipr-9	20.2389	30.1315	36.924	21.0042	39.3735	10.631	25.104	14.253
upb-1	270.388	286.642	234.055	142.112	251.16	298.735	245.633	130.145
T04G9.7	71.598	78.6128	63.6213	29.9928	65.7708	86.5428	77.1259	32.3806
mrpl-36	69.8585	58.5937	65.1442	50.3011	58.9491	44.5528	55.8358	63.1814
Y53F4B.42	14.7443	8.40681	8.58671	12.4564	13.339	9.1004	10.8602	11.5661
pxf-1	12.3329	0	10.0979	5.5787	1.77854	6.3596	7.29051	5.41983
rpc-11	21.0067	18.3861	21.6484	22.5584	22.1966	11.9717	17.3484	15.9135
C46C11.3	5.77055	10.0035	12.0308	12.2592	7.53538	13.0633	7.31376	10.3899
Y54F10AM.6	6.92226	12.834	10.9882	13.0595	6.38869	10.1089	7.7905	13.9532
seld-1	11.817	7.07624	8.31728	9.80042	11.0574	6.32401	12.0229	8.1874
F36H5.14	6.99424	9.78577	8.79757	11.1458	6.29508	12.5887	8.31374	12.1889
F56D6.13	8.68582	6.5561	14.0339	17.9887	13.4794	6.70368	14.4415	7.5647
T04A8.5	11.5051	7.28187	6.10324	4.66245	10.5659	6.25282	7.61608	7.55317
C28D4.7	18.9552	28.1719	21.9178	19.3225	18.0545	23.0417	16.581	19.8343
dlc-2	61.7125	71.5123	66.4914	33.9709	54.5262	71.8184	62.6147	49.8279
ykt-6	39.6021	44.1509	36.6897	44.1773	41.5148	57.4856	37.6269	45.8495
T23G11.11	22.1944	40.6067	19.5632	24.1125	14.9772	14.0006	31.1504	33.3839
dpt-1	66.3553	48.6869	44.5267	59.5564	56.4334	49.7852	57.0102	59.4106
Y38F2AR.14	20.2989	38.9133	24.9987	34.6552	11.7477	11.1768	34.4293	20.2033
C13B7.6	69.0667	61.5935	64.9919	58.1298	76.8281	59.2534	61.231	54.2214
mce-1	74.4773	89.9952	77.0813	62.1312	66.4962	79.5899	82.8583	66.3872
gst-26	77.3446	101.233	79.4827	88.3314	82.702	89.6514	62.6495	86.0485
F55F8.2	3.39515	3.18128	18.3097	6.51815	8.68207	1.07971	6.37193	8.97155
dpy-13	347.517	424.514	324.444	1534.91	358.153	378.432	309.759	1895.16
rpl-11.1	2104.68	1917.07	1967.97	1767.54	1942.01	1802.66	1916.02	1962.87
fipr-2	186.985	171.281	211.364	67.6055	190.233	154.541	164.124	49.9778
C14F11.4	131.763	150.004	151.492	142.135	119.302	141.062	156.356	152.47
C14B1.2	50.1114	34.5345	36.2212	21.5029	42.4977	39.0593	37.6618	23.5013
tin-9.2	29.8845	0	25.9241	0	14.6027	18.5567	1.73251	25.6116
cpg-3	182.018	141.658	163.569	106.645	176.227	170.119	184.484	103.138
rle-1	43.5851	53.6826	44.843	51.5305	44.3347	55.694	45.0802	44.1197
ZC412.10	24.2459	21.1199	21.1095	31.2106	28.3279	17.2635	36.5456	30.0512
bcat-1	159.932	171.741	191.871	157.375	152.72	184.784	201.297	155.48
aps-1	72.1739	54.9285	67.3114	60.8786	64.6826	56.5957	55.4521	63.389
C49C3.20	5.66258	18.0837	10.1799	1.50776	11.4786	10.192	4.48826	11.5085
blos-1	18.7633	29.5871	29.9305	28.1023	27.3567	32.415	16.9298	19.6152
ttr-31	81.4475	64.5087	80.7947	54.5924	79.414	69.2912	67.5448	57.9807
F44E5.1	664.357	806.848	657.393	612.567	594.956	624.629	651.785	712.293
K12C11.1	68.3108	81.3586	67.7331	66.5849	67.9237	81.8205	70.3238	68.8319
dnc-1	6.32241	1.45154	7.29812	7.86353	11.3148	7.60542	3.49991	9.40975
smg-6	6.07048	10.6688	5.07237	8.44344	3.36986	7.26134	7.25563	4.3128
nekl-3	7.90601	5.85453	9.82845	8.47823	10.2617	3.74932	8.30211	9.00614
F58H1.2	4.94276	10.7898	6.92326	9.84681	4.66866	6.86979	7.63934	6.89587
R10D12.13	12.7888	4.93522	8.66871	8.97695	4.99628	4.98327	16.2438	9.35209
C45B2.3	2.7713	6.96737	8.94986	5.14957	3.11244	6.40706	5.4766	0.807209
C50D2.10	3.47913	8.7576	0	5.54391	2.35188	4.02221	4.1278	4.54343
K08D10.9	3.1792	5.75776	4.96694	4.39569	2.77311	6.77487	4.88359	5.31605
R12C12.10	2.68733	9.76158	4.82636	22.8135	3.62728	3.45269	5.31382	22.6018
ttr-50	3.50312	6.97947	3.77206	2.44721	2.66781	5.71889	5.20917	2.29478
21ur-13728	5.37465	4.79007	5.20123	2.55159	0.889268	7.75966	2.94178	2.90595
B0365.9	2.90327	6.61659	6.71239	5.96144	3.65068	6.08671	5.91845	3.62091
nhx-4	1.66758	0	5.78695	3.31707	0	7.13082	1.60461	0.0230631
F28H1.5	18.1514	10.3543	14.0808	7.51559	11.268	8.40037	6.03473	10.7474
K04F1.9	13.1487	8.70922	34.3	4.964	16.8142	10.6666	25.4645	4.82019
ZC449.8	10.5214	17.6483	11.3396	5.98464	9.1384	12.7548	16.0694	7.85299
seu-1	9.09372	13.9952	11.9253	10.5659	10.3202	15.9109	6.20914	12.9153
abf-5	15.0082	8.81808	10.5196	4.77843	14.1815	10.4174	14.2554	3.26343
bre-1	31.6001	27.3736	33.5268	33.681	24.7708	44.9206	34.7317	22.1291
C34H4.2	32.9317	46.2314	51.1571	45.917	32.7274	37.3864	50.8592	41.5251
clec-80	12.7288	17.7813	12.5696	21.1202	11.8062	19.2212	10.6974	19.8573
nspb-10	8.40989	17.0797	32.988	27.8355	16.4866	20.289	20.7204	27.8141
C30F2.3	12.8608	17.0193	22.1286	9.89321	12.4966	20.3721	15.8135	7.86452
dpf-7	0	7.31816	0	0	1.08818	0	2.40691	0
lin-24	0	0	7.15755	10.6007	7.33646	1.37633	0	0
col-120	138.889	127.784	164.823	585.972	155.879	122.114	129.601	701.188
W06A7.2	24.9537	20.6965	17.3491	23.0803	28.6204	18.6161	18.8018	19.3961
hacd-1	46.7043	54.8923	24.167	40.8834	41.6903	53.321	35.7665	30.7777
ZK856.11	32.9317	24.4463	33.7377	21.5029	30.2468	22.8993	28.8365	18.6696
swt-1	33.8075	20.3578	44.0581	34.0289	28.831	26.7791	46.336	27.03
clec-67	22.1704	34.2442	46.729	27.1512	25.6367	28.6657	54.5684	25.5885
enol-1	522.985	561.297	516.316	496.446	548.761	611.269	499.871	512.658
col-38	249.477	342.2	239.151	1156.97	286.239	277.722	223.506	1435.4
T02G5.7	144.516	157.008	127.817	131.082	126.873	155.751	130.822	121.393
T10C6.6	17.5276	0	11.4802	0	10.5308	11.4852	13.6857	16.9399
F17C11.1	71.49	83.4754	88.292	108.651	80.9234	98.3958	97.951	89.5656
F33D11.8	3.5991	9.03581	2.57718	5.72948	2.42209	4.61546	7.1161	13.5611
W02H5.1	18.3794	20.8416	23.2884	24.1125	13.8656	25.0113	19.2553	23.5359
Y37A1B.5	46.0444	57.9284	40.7195	38.7262	44.4283	54.0566	53.6847	39.1612
Y37D8A.19	311.13	291.468	272.654	79.2268	302.398	249.816	287.609	48.8707
F57B9.1	23.4661	37.9819	34.1594	23.9385	33.3476	36.5084	34.22	30.1204
mpz-5	14.8043	7.63266	14.5377	12.2476	9.53623	6.28841	13.4183	13.3766
F31E8.4	14.0725	5.40697	5.06065	7.94472	10.2968	9.04107	9.74393	6.64218
Y39F10C.3	7.83403	9.85835	12.6751	13.1175	6.88013	13.9057	12.1043	13.6534
sto-4	5.90252	12.9187	12.7102	12.2708	8.62356	10.3699	7.01145	10.5629
T03F6.6	44.2569	51.1304	50.6183	51.4493	37.1972	50.509	43.9756	54.279
F49H12.5	57.5615	75.0081	41.0944	92.8662	50.5011	60.4874	52.5452	140.996
B0250.7	5.90252	8.29795	7.09897	7.87513	20.0202	7.62915	11.7439	5.17767
F46H5.3	1756.39	1799.51	1718.68	1472.68	1727.87	1916.08	1708.37	1509.75
mboa-6	10.7853	21.2892	18.052	24.4025	14.4389	17.2041	0	28.7597
sodh-1	273.063	268.075	335.503	61.1106	276.223	373.532	413.164	45.8264
gdh-1	1181.43	1220.39	1111.83	890.574	1146.66	1271.73	1087.38	883.813
cnc-8	139.573	156.064	178.599	189.966	108.935	132.306	201.995	187.411
mua-3	32.6198	45.3484	40.8601	41.127	35.4303	40.756	36.627	39.3111
B0334.4	39.3021	31.704	39.7824	32.9619	46.242	36.7101	38.5571	28.6674
pcca-1	102.958	117.683	108.827	118.429	109.087	128.901	112.404	114.439
D1086.6	91.657	98.015	93.6572	46.9608	81.4968	106.037	103.579	47.9021
F55C12.5	0.263934	1.97167	10.8125	9.27851	9.23201	0.593246	0	8.53335
Y73B3A.11	2.05148	0	4.00635	1.79771	4.20062	0.676301	1.15113	2.82523
C29G2.2	4.07898	0	4.39293	1.62374	1.38071	0.783085	4.83708	2.66379
kin-32	3.03524	0	0	4.53487	3.05393	1.02038	1.67438	2.16793
grl-8	0	4.0643	0.480294	1.75132	0.889268	1.36447	0	3.06739
K05F1.6	4.25893	0.919306	1.20659	0.823467	1.22859	0	0.546498	0.0345947
F23C8.3	0.743813	3.59255	0.398292	2.05287	0.245719	1.99331	2.63947	3.73622
bus-12	0.299925	2.27407	2.27261	3.1315	0.819063	3.48829	0.720912	4.73947
F19C6.8	1.25968	0	0	1.93689	4.15382	1.17463	2.26738	0
F49D11.6	0.99575	2.02005	1.88603	4.54647	0.245719	3.45269	1.03486	6.76902
vha-7	2.24344	0	1.46431	0	3.54537	1.31701	3.61619	0
Y38H6C.23	3.995	1.34267	1.72203	0	1.61472	0	0	0
osr-1	0.419895	3.04823	1.35888	4.12893	1.13499	3.02556	1.32555	3.28649
R11A5.3	3.69507	1.02817	1.31202	1.47296	2.07106	0.474597	2.18599	1.60289
C45G3.4	3.1672	0.883018	0.562295	1.2642	3.20605	0.81868	0.627891	0.461262
lpr-1	0.707822	3.26596	3.43234	3.1083	0.959474	3.00183	3.36038	2.46775
Y49G5A.1	1.03174	4.34251	1.11288	7.84034	0.702054	1.99331	1.84879	11.2779
Y13C8A.2	4.24693	1.65717	1.72203	3.56063	1.77854	0	3.70921	1.69514
C07A12.7	3.94701	0	1.33545	0	1.70833	1.51871	0	0.611172
F53B6.13	4.33091	0	0	1.72812	1.46261	1.67295	0	0
C55B6.1	1.66758	2.75792	4.31093	0	0	2.7408	1.67438	0.611172
asp-10	54.4063	20.757	58.1507	56.6917	51.4255	46.4037	10.2555	27.4336
F44E2.9	32.2599	31.4499	27.5173	27.9747	42.5562	26.4588	27.476	38.008
ttr-16	689.695	662.965	654.652	470.026	640.145	528.938	638.728	500.435
col-154	132.735	194.784	202.965	738.627	166.387	157.198	184.216	909.955
C56C10.7	5.20669	3.30224	4.58036	2.37762	0	8.55461	0.686029	2.47928
gna-2	47.1482	33.1313	36.3266	26.2234	39.2916	35.749	37.5223	19.2692
ifg-1	26.2974	20.7207	15.0648	18.9166	19.9734	12.5056	3.84874	14.3107
F56C9.11	22.4824	19.5836	19.0712	17.6987	24.1507	14.2379	18.3367	15.7406
ech-3	8.96175	15.6282	13.9051	19.1253	10.8935	15.7566	12.3369	12.4887
Y39A3CL.10	2.44739	5.12876	9.04358	8.44344	3.19435	9.20718	0	2.21406
tyr-4	70.7702	92.0395	104.727	64.1957	82.152	88.8802	98.4277	58.1998
gst-10	310.146	372.791	271.26	527.495	257.981	279.739	240.191	553.053
aagr-3	35.2711	28.4259	21.6835	30.8626	30.6213	21.8315	28.9527	33.6721
B0412.7	0	9.94302	0	4.72044	2.00085	0	0	0
PDB1.1	0	0	9.04358	2.29643	2.73801	9.02921	0	4.16289
rsa-1	38.5823	27.9421	32.9997	28.0791	37.5716	31.2522	31.9178	25.1388
rbx-1	118.266	108.067	101.248	93.3998	105.718	82.8172	112.637	94.3051
camt-1	20.095	28.8493	39.1146	16.2954	22.0211	26.8741	38.906	21.2527
ulp-4	46.4523	62.8031	58.0804	58.5242	59.2534	66.9538	74.4864	47.9828
nlp-5	3.95901	2.64905	5.10751	1.2642	5.33561	0.605111	7.51143	3.44794
F23D12.3	4.15096	1.93538	1.48774	3.67661	5.28881	1.42379	3.83711	1.19928
R06A10.1	2.12347	5.3344	1.71031	0.846664	1.07648	3.67813	1.25578	1.38379
ent-4	4.15096	3.48369	4.55693	7.33002	5.52282	0	1.53484	5.46596
M03E7.1	1.96751	4.40299	2.12032	2.08766	1.3573	4.55613	2.33715	2.85983
T08G3.15	0	4.00382	2.07346	8.86097	3.61558	5.71889	3.43014	4.24361
F01E11.18	2.13546	3.58046	4.60379	5.94984	1.43921	5.76635	4.37198	6.51533
osm-8	1.81154	4.56024	3.25662	3.85058	2.03596	4.88835	1.79065	2.89442
Y39B6A.9	6.46638	2.37084	3.04576	2.89953	2.72631	1.55431	2.39529	3.51712
C08B11.9	44.5208	30.9661	28.841	33.0547	32.4466	29.6505	29.4411	24.6775
F32B5.9	9.20169	16.3661	0	2.44721	0	7.09523	9.69742	0
C16C8.16	30.7723	24.3495	27.939	23.4166	36.1441	26.3995	25.4528	22.8786
anr-4	0	5.68518	1.82746	2.70236	1.14669	0	2.01158	5.90416
col-20	4013.64	3313.63	3016.1	1468.42	3312.57	3366.93	3179.21	1493.09
phat-2	11.1572	21.519	10.4142	35.8498	16.0653	18.355	16.3368	41.9403
Y76A2B.4	20.7308	11.0559	14.2097	14.0105	18.6512	15.9821	20.139	11.4854
K02A11.4	23.6821	16.1846	15.1234	11.1806	15.9834	11.4971	15.6275	9.92867
T19B10.3	13.6406	18.374	16.1894	22.396	13.772	20.4077	17.1856	21.9676
T26E3.10	5.39864	0	2.33118	2.58638	0	0.830545	1.27904	0.945588
ZC477.3	5.31467	13.9468	9.40672	0	0	0.925464	15.5461	15.2678
chk-1	2.67533	5.0199	8.69214	6.52975	11.2563	0	0	1.48757
mrpl-28	69.2586	54.106	50.9814	59.1853	53.3444	46.3325	52.0103	61.3479
glf-1	7.04223	13.5598	9.84016	21.5261	7.96831	11.4497	6.77889	23.5359
F57C9.4	6.64633	13.5356	14.3151	8.17668	8.60016	11.592	5.70915	9.12146
lpr-5	6.86228	11.3825	10.3205	8.65221	8.29594	13.4192	6.25565	10.8512
ric-4	4.99075	10.8018	10.7305	2.09926	10.1915	13.7159	15.5577	5.60434
R08B4.3	9.90951	9.35031	12.0073	9.37129	5.85045	15.282	7.34865	10.782
clec-54	13.8325	5.58841	6.70068	8.75659	10.6244	9.95467	6.20914	4.99316
Y77E11A.14	9.84953	4.71749	12.1362	28.0327	9.50113	5.42227	5.0115	33.0956
K04C2.5	5.48262	9.19306	4.92008	21.1086	5.54623	9.85975	11.9299	23.8703
Y47D7A.9	11.0732	7.42703	4.77951	0	7.47688	3.4171	3.94176	0
Y64H9A.1	7.84603	4.94732	8.45785	4.67405	10.6361	6.05111	2.33715	3.41334
mrpl-32	63.1641	41.151	49.2242	55.2651	46.0664	47.4122	48.2197	38.8037
rad-51	34.7793	29.188	33.6205	27.1048	2.74971	32.154	33.7084	11.0703
C50F7.5	16.8198	18.1321	52.2934	11.2502	15.4101	27.0995	77.3934	12.8116
Y71F9B.13	11.973	0	25.5727	18.7774	9.0799	11.2005	8.97651	7.81839
fum-1	49.3316	61.3032	51.9654	64.4972	65.7591	79.8628	32.8945	51.2116
lec-9	483.323	588.9	487.51	408.022	500.038	495.04	488.313	391.635
W09B6.4	5.50662	7.37864	1.12459	8.31586	9.65324	17.3347	0.686029	7.17263
Y50E8A.1	8.27792	14.8661	7.63784	9.41768	12.7657	17.3228	7.02307	9.25984
W04E12.7	8.88977	18.8821	12.3822	11.5285	12.6253	13.4548	15.1624	11.1164
F58A6.1	15.5841	10.8381	15.3577	18.4874	16.1121	10.7378	14.1741	15.0141
vha-2	854.809	945.531	812.27	834.915	868.347	912.318	882.535	813.321
B0025.8	19.4711	20.4183	20.9806	42.6695	26.2919	41.3018	28.9062	67.8401
rab-11.1	370.479	401.253	381.06	405.169	352.244	392.646	360.537	411.296
clec-88	85.1186	70.0608	72.7235	47.7495	86.3643	74.4761	91.0558	38.3194
B0261.8	17.7076	28.3896	16.8337	23.2311	18.2768	20.4789	20.4064	19.0501
clec-49	17.8635	25.4987	21.4609	13.8946	18.4757	23.1959	22.3715	12.7078
lst-1	15.4401	24.7608	17.9817	10.7631	20.8276	23.8485	14.0927	8.68326
Y43F8C.9	32.6438	45.421	37.7089	36.2558	30.2117	34.6812	46.5918	35.99
mrpl-55	39.626	38.4415	42.6993	40.2339	40.3798	24.5723	48.8941	45.3421
taf-9	35.0072	18.9909	19.2235	20.088	23.6241	24.6079	23.8366	19.2808
nspb-4	10.7853	31.8612	43.9996	7.05166	24.1039	28.2385	6.40681	21.8869
R10E9.2	138.541	143.109	153.553	150.892	125.41	158.86	151.217	135.277
C45G9.4	19.855	12.1203	13.0031	24.2981	21.1669	16.3261	14.6857	26.2228
unc-89	34.3234	27.6881	26.4864	28.0095	34.506	25.4621	25.5691	31.2044
F47B7.7	8.7458	2.46761	7.75498	0	5.53453	4.06967	4.11617	3.37875
cnc-3	2.49537	11.5155	5.37694	14.9268	4.21232	2.88318	7.41841	17.4011
K11G12.6	8.40989	4.42719	6.91154	7.67796	5.61643	2.51536	3.52316	6.031
Y41C4A.6	10.3414	3.25386	4.87322	3.0851	4.36444	3.98662	1.53484	3.94379
T27A1.5	7.70207	9.72529	3.57292	6.47176	0	5.11378	4.03478	7.23029
M04B2.6	4.42689	8.35843	5.97438	1.76292	2.99543	5.97992	3.94176	4.82019
F46A8.6	8.50586	3.36273	8.75071	4.74364	5.79195	4.06967	2.32552	8.8793
clec-85	67.4471	59.5977	76.929	56.8772	73.0604	57.3432	70.3238	59.5951
ZK512.4	35.4751	46.9088	58.795	23.9153	36.2611	42.0849	50.2196	40.395
E04F6.9	49.9674	59.6823	62.813	53.6762	45.4814	56.6313	62.0217	44.8347
K07E1.1	106.017	137.4	147.989	171.223	115.476	118.922	133.752	156.506
D1086.11	8.07397	12.3381	30.2819	9.84681	7.41837	19.3992	0	9.21371
R04B5.11	1.16371	2.93936	7.54412	0	0	3.59507	2.76737	6.10019
elt-3	10.3534	0	2.64747	7.85194	0	3.97475	0	11.1049
EEED8.18	0	0	1.71031	2.52839	5.34731	1.22209	0	1.38379
R13H4.2	133.802	135.646	136.649	91.3121	115.219	151.812	161.077	79.3832
D1081.12	31.3841	20.6723	27.775	26.3394	27.9886	25.0706	29.9411	28.31
cyp-35A2	84.2548	59.2832	36.514	73.2538	67.1515	66.8233	36.5339	71.461
pqn-35	9.52561	12.3622	10.8476	21.3754	12.5083	0.74749	11.9532	39.7839
K01A2.4	20.6108	29.2726	15.2874	8.11869	16.6972	21.1789	15.581	7.36866
W06H8.5	97.1396	110.256	124.197	140.755	112.071	133.113	120.764	136.326
hsp-3	590.804	638.494	618.876	821.032	576.035	621.841	598.368	798.756
irld-53	9.80154	12.6767	9.067	8.77979	16.744	3.91543	5.79055	12.0389
flp-27	13.6406	11.4308	12.2416	9.05814	13.0348	5.25616	17.5461	7.92218
nspe-2	13.3047	13.8259	12.3822	6.10062	12.5083	2.44418	12.5578	1.33766
dpy-2	7.19819	11.0559	8.0127	9.9396	9.54793	15.5312	10.5346	9.19065
srbc-15	15.6681	7.91087	5.95095	19.7864	10.6712	8.64953	7.30214	14.1031
C41H7.4	8.51786	13.4146	11.5856	11.8997	7.7811	12.3751	13.7555	19.4999
C25F9.14	8.66182	16.4266	16.8337	11.9925	8.20233	10.2632	8.69745	13.7571
flp-26	10.9293	9.16887	9.16072	14.5093	14.7548	7.48677	14.4182	12.6962
vab-9	12.3929	9.65272	6.67725	15.1588	14.0411	7.5105	9.98811	13.8725
ZK596.1	15.0082	8.70922	20.3715	15.8083	10.6478	8.00883	25.1389	14.08
kin-1	16.7718	14.5758	17.4077	16.9565	16.8142	7.85458	14.4415	10.2285
oac-59	4.67882	8.20118	4.29921	0	2.81992	6.5969	0	6.13479
R102.5	12.2249	18.2531	28.6302	27.8239	14.0528	19.767	51.394	18.4159
ttr-15	1173.77	1107.59	1246.81	682.979	1065.13	936.202	1215.24	668.969
T17H7.7	14.3004	21.386	14.5728	77.1044	15.1293	19.8144	14.4531	90.0153
Y53F4B.11	36.4229	44.9008	41.2115	56.8772	38.6013	47.4716	35.4642	60.9097
clec-173	35.715	44.9129	29.8133	54.4996	31.5807	38.4068	26.2784	38.9882
lact-1	5.5546	10.6809	11.7262	9.04654	6.25998	10.0021	11.5578	9.2829
B0403.6	7.1622	10.9591	11.8082	9.40608	5.12499	9.43262	13.0113	8.81011
K08B5.2	6.3704	10.1608	9.7933	10.6123	5.73344	9.58686	9.36022	7.1265
lab-1	52.5348	62.3798	50.8877	45.6155	46.2186	58.2687	58.1845	35.99
ttr-30	22.1344	20.8174	33.972	23.521	28.9831	17.0736	32.6619	18.6927
mec-17	19.0392	28.6799	29.251	33.7158	19.2831	22.0213	25.1273	35.3442
C52E4.12	8.87777	1.48782	3.83063	0	0	1.36447	4.22082	3.09046
nlp-29	64.3518	94.6039	159.129	87.7631	54.807	55.6346	204.018	136.441
T09B9.10	0	2.10473	2.70604	2.00648	0	1.93398	0	0
F09E8.1	0	1.72975	0	1.44977	0	2.27807	1.18602	0
C15H11.11	1.47563	0	2.40147	0	2.50399	0	0	3.86307
Y65B4BL.10	0	1.95957	2.54204	1.80931	0	1.98144	0	2.04109
C17E4.14	2.33941	0	2.51861	0	1.57962	0	0	0
W04D2.11	2.33941	0	0	3.723	1.57962	0	0	0
M04C9.1	0	2.21359	0	0	0	1.68482	0	3.51712
F16H9.6	0	0	0	1.98328	0	3.84424	0	2.16793
F10G8.8	1.95551	0	1.59317	2.67917	1.90725	0	3.43014	3.44794
his-54	0	0	3.61977	0	0	3.78491	4.04641	3.60938
R11G1.7	0	1.58459	2.0266	1.49616	0	2.18315	1.11625	0.81874
K03H1.16	0	1.95957	2.51861	0	0	1.80347	0	0
F17C11.12	0	0	0.187432	6.01943	0	3.57134	0.906953	4.47424
C06A1.8	0	2.45552	1.56974	1.15981	0	1.12717	0	0
linc-26	0	1.85071	2.37804	3.51423	0	1.69668	0	3.84001
Y111B2A.36	0	0	0	1.34538	0	3.42896	0	2.51388
R11G10.4	2.06348	0	0	0	1.39241	0	0	3.59785
F25E5.8	3.45513	0	4.90837	0	0	0	2.96504	0
B0205.14	0	2.32246	1.48774	3.31707	0	1.06784	0	1.21081
vps-53	0	1.20961	2.5889	0	0	2.14755	1.16276	0
C43F9.7	0	1.18542	0	1.12502	0	2.17128	1.67438	1.22234
F46B6.13	3.40714	0	0	0	0	0	2.0232	1.48757
lsy-12	0	0	3.94778	3.03871	0	3.23913	1.67438	0
T23F2.4	1.93151	0	4.15864	3.0735	1.2988	0	0	6.7229
C06G1.12	0	0	2.54204	1.8789	3.18264	0	2.80225	0
C32C4.3	1.76356	0	4.95522	0	1.39241	0	4.55802	0
F59E11.7	0	1.85071	2.96376	1.49616	0	1.24582	0	0
hlh-11	0	0	0	2.27323	0	3.06115	0	2.01802
F56A4.12	0	0	2.69433	3.66501	2.98373	0	2.27901	3.00974
ZK112.5	1.79955	0	0.644296	0.475523	1.21689	0	0.709284	2.08721
gar-2	0	0.991883	0	2.05287	0.105308	2.43231	1.93018	0.899461
fbxa-82	2.74731	0	1.73374	1.32219	0.690353	0.225434	1.97669	4.7856
F29A7.4	2.29142	0.314499	0.410007	1.2178	1.2871	0	2.26738	1.66054
T02H6.9	0	1.58459	0	1.50776	0.315924	1.8272	0.558125	0.415136
sssh-1	2.45938	0	0.667725	1.47296	1.2403	0.474597	0	1.07243
C02G6.3	0	2.26198	0	0.533514	0.456335	1.04411	2.40691	1.76433
C06E1.11	0.491876	1.85071	0	1.17141	0	1.32887	0.58138	0.853335
F54D5.15	1.48763	0	0	3.37506	2.00085	0.557652	0	6.12326
mrps-11	68.2988	60.2992	65.8471	64.4392	64.6124	50.9361	66.696	61.4401
clec-62	27.3891	38.1391	45.4053	33.797	29.2523	34.5151	40.1385	34.537
linc-35	1.73956	1.46363	0	5.54391	0	4.02221	0	0
Y57G11B.5	143.916	146.726	135.49	59.9739	122.017	156.629	118.369	55.8358
C45G9.12	29.1767	33.5426	25.6196	6.88929	18.2417	28.3453	19.2553	6.58452
C08E3.1	7.84603	9.32612	4.07664	18.2903	16.1238	4.22391	25.7086	19.0155
emb-9	231.074	246.991	255.809	272.834	224.599	258.999	263.702	302.784
F55C12.1	0	24.5672	23.8975	10.6007	25.2271	21.2975	36.5456	32.2076
clec-146	14.7563	1.34267	10.953	3.16629	6.4472	10.0733	6.01147	0.991714
Y37D8A.8	10.4254	16.4024	19.6686	17.664	13.1986	18.1059	18.5809	11.3586
Y69E1A.8	11.0252	18.495	13.7762	11.5865	12.6955	16.0414	11.6044	13.7571
ZK1098.1	23.2742	10.0035	16.7751	11.3662	11.1393	13.9887	11.9764	17.4703
C33C12.10	21.4266	16.3298	27.283	23.2775	21.0382	15.021	11.5578	22.9017
F58E6.5	58.8932	73.7138	63.141	58.2342	49.1906	57.3076	54.5102	64.9688
Y51H7C.1	58.5333	53.3198	54.9175	234.549	71.8318	54.8516	56.1497	267.048
lap-2	173.668	193.417	196.253	185.535	179.983	203.638	189.356	190.305
F59C6.14	0.203949	5.68518	11.2693	3.34026	5.99086	6.8342	3.7906	0
mrpl-12	113.132	98.5472	99.5262	101.449	101.821	85.558	101.521	97.0957
ZK546.2	27.3411	20.2247	19.6452	27.2672	24.8176	18.9839	19.3367	21.2296
C17C3.15	25.6736	16.2572	19.1883	16.6897	26.1632	22.8281	21.1506	19.1654
clc-1	38.3184	27.7848	34.0306	45.7894	35.3016	30.742	33.1968	39.1496
R07E3.1	47.3641	45.8323	50.5363	106.877	48.3832	71.415	59.1845	116.642
taf-3	1.42764	3.93124	0.0351434	0.68429	0	1.80347	6.77889	2.24865
C18D4.6	0	0	2.81147	2.08766	3.53367	0.403408	0	0
F35E8.18	0	0	0	0	3.29965	0	2.9069	2.13334
ddl-2	8.19394	13.584	12.3588	10.879	9.22031	13.6209	12.7555	11.0934
cdc-14	9.5496	7.58428	16.7517	5.35834	17.4694	9.78856	13.8136	1.08397
B0353.1	11.913	5.9392	17.2906	10.5891	15.258	11.9361	13.5229	15.7867
F13E9.5	14.9842	8.93904	8.07127	13.0943	11.8647	9.11226	10.2672	11.5431
C33C12.4	14.0485	8.70922	23.0307	16.0518	12.7774	9.42075	12.3253	15.4292
Y67H2A.10	10.5094	3.95544	0	3.29387	0	20.5145	5.76729	0
F18A1.8	28.5768	29.6113	23.5461	31.6977	34.424	19.4466	28.6155	24.8851
K02B12.12	0.287928	0	2.84662	2.93433	3.38156	0	0	0
rpl-30	2190.91	2277.97	2586.47	2386.5	2022.1	2277.91	2266.81	2509.54
dnj-20	223.024	198.921	165.69	233.865	226.904	199.746	174.53	180.019
Y67H2A.2	17.4076	14.2613	0	2.21524	11.97	46.8546	20.6041	31.7118
ZK550.5	46.3444	36.99	41.5161	35.8034	40.1341	32.937	37.7897	38.6538
strl-1	47.4841	25.4019	55.1518	35.3279	40.8478	44.2918	42.4989	20.8375
ZK945.7	54.5503	64.2426	78.9439	63.1054	59.4991	72.5659	70.2191	60.2408
sams-4	31.864	16.7773	33.6674	35.1655	25.8122	63.3824	31.8945	31.4927
emc-5	36.4109	58.3034	52.0006	45.6155	47.5525	45.1816	51.3475	44.1543
ZK632.10	97.6435	156.246	146.771	118.66	146.507	129.589	140.38	143.245
ntl-9	35.679	49.5579	45.5225	42.2984	45.0953	49.7496	46.7779	35.3096
mrpr-1	3.55111	19.3538	5.74009	16.9681	13.1752	9.58686	16.86	6.18091
col-101	288.983	229.077	87.1791	16.4577	248.738	250.326	107.683	18.6581
ZK1025.3	14.0725	27.4582	13.4131	43.551	17.5396	17.1092	19.6041	42.4246
thk-1	18.1274	21.1682	26.4279	32.2776	14.006	22.484	19.4181	36.2206
lgc-34	18.4394	26.8292	28.431	29.0185	22.3838	27.3724	23.8366	32.7381
T27F7.1	65.1556	56.2228	66.3391	62.6531	61.2659	48.1716	61.8938	61.4401
nipa-1	32.6438	29.7444	52.7386	48.283	31.6392	20.6094	51.8242	35.7132
T05C12.15	0	3.82238	0	0	0	0	2.70923	1.98343
sgk-1	28.4209	18.2652	27.4002	29.7028	24.5719	20.8111	31.6155	10.3323
alh-11	17.4676	15.8096	15.4865	17.8495	17.9024	9.81229	16.7089	16.4901
tag-10	102.838	86.9107	78.1707	72.3955	104.384	91.5972	66.7308	71.634
F52H2.3	7.5461	5.17715	6.65382	4.3725	7.87471	2.64588	4.08129	5.38524
noca-1	1.9915	9.7132	7.67298	11.7257	5.81535	5.64771	3.39526	16.8476
D1053.4	9.92151	5.75776	4.93179	7.90993	5.67494	2.36112	3.62781	5.98488
Y119C1B.6	8.99774	5.38278	6.92326	8.18828	6.93863	2.9781	6.10449	4.47424
scpl-1	9.46562	5.75776	7.74327	2.95752	5.49942	3.10861	11.4881	3.93226
Y37D8A.16	39.614	33.7119	28.2436	61.2613	36.1792	26.9571	39.4292	63.412
Y43B11AR.7	11.793	59.3436	38.1189	37.5779	39.8065	36.3779	0	20.5377
F53E10.6	74.2613	60.6258	51.942	53.6762	59.4289	50.4497	61.324	68.9587
sft-4	133.083	147.319	136.954	169.112	136.105	157.804	133.543	161.984
F30H5.4	10.7253	4.49976	5.77524	12.8159	10.8584	8.26985	12.7322	14.0108
C01F6.14	9.84953	5.90291	12.1362	4.48848	11.3967	7.59355	3.34875	6.13479
mrps-25	67.3751	50.4409	55.1986	52.354	59.3938	54.5431	64.1379	62.5587
rsp-3	220.373	173.084	188.498	175.573	186.185	187.573	213.599	180.377
htp-1	46.3564	57.372	44.8196	49.1181	42.0179	50.3903	46.3476	36.4051
F19G12.10	0	0	2.33118	3.45624	0	3.34591	0	0
F35D11.4	54.1304	39.1794	39.7941	51.0666	43.2699	40.6374	50.3127	41.6289
pcbd-1	69.6305	89.5719	56.0889	43.0871	58.4109	63.0858	59.4054	30.6163
lam-2	40.7418	52.969	53.6523	60.9134	45.0719	52.4904	51.6149	61.4171
T25G12.3	24.7738	29.6234	30.1531	16.8057	26.6312	36.4372	31.0457	12.3849
D2096.7	2.63934	5.73357	0	5.74108	1.62643	5.26803	2.27901	4.39352
his-16	4.10297	1.02817	2.30775	1.67013	6.65781	3.15607	1.88367	4.33586
T21G5.2	1.81154	3.03613	0.972302	5.76427	3.05393	7.66474	1.06974	4.72794
R57.2	2.15946	5.43116	1.39402	4.81322	2.621	4.99513	2.55807	4.88938
dhs-31	7.28217	2.74582	3.53777	2.60958	3.19435	2.52723	7.7905	1.90271
dep-1	6.21444	2.32246	4.43979	7.02847	4.01341	2.88318	4.74406	1.51063
T26E4.18	0	0	0	0	0	4.06967	3.10457	1.7182
Y92H12BL.5	42.6853	35.2602	37.0646	31.4657	34.8336	26.53	27.9876	23.3053
Y38C1AA.14	39.962	37.0384	27.1893	43.0059	36.9163	24.8689	38.2897	31.1352
T27C10.8	28.7688	37.4617	25.2916	32.5676	33.722	40.2814	35.0572	32.3114
rpl-11.2	1206.45	1290.65	1300.69	1480.48	1178.4	1244.2	1297.85	1549.98
Y34B4A.7	13.5926	9.32612	9.51215	16.5389	14.5208	9.71738	8.51141	13.7802
Y53G8AR.5	14.7443	10.2212	15.2054	10.9834	13.6315	9.14786	14.4647	10.0555
C44B11.4	8.44588	15.0355	11.363	7.56198	10.6829	13.0158	13.7787	10.1016
ard-1	228.255	249.12	228.573	208.395	213.097	239.043	232.168	212.077
ztf-15	10.5933	4.86265	0	0	3.79109	2.12382	0	0
lpd-8	60.0569	77.0524	69.1623	54.1285	56.3515	62.1841	60.2775	63.2045
atx-2	0	29.6234	5.77524	7.16765	16.0536	3.74932	2.46505	0
rpoa-1	15.2842	0.568518	11.4802	10.7863	1.94235	8.03256	12.1625	6.66524
him-1	0	1.43944	11.8082	15.901	13.6667	5.12565	16.1856	19.373
T25C12.3	153.118	185.7	175.987	169.704	176.122	184.5	169.449	141.504
T23B3.5	151.69	161.883	155.029	127.835	126.873	157.139	168.019	171.082
mrps-12	83.703	68.1496	57.5064	84.0865	72.0541	64.0825	57.6148	79.2333
T21G5.4	69.6545	75.0686	92.8138	82.0336	66.0984	85.3682	66.7076	74.736
ZC155.4	33.7955	26.0914	32.4842	18.3946	32.3296	26.8622	26.2668	15.4523
Y17G7B.21	74.1774	60.1904	51.0517	54.5112	68.4854	59.7755	60.8008	50.8426
dnj-16	38.1984	26.1397	35.448	32.7415	40.684	37.4813	28.8713	34.5255
valv-1	13.3526	23.4181	18.3214	9.67284	13.1167	13.1107	11.5346	14.8065
F37A8.1	12.2729	23.2609	13.2139	16.9913	14.4038	13.5735	17.1042	17.6548
mdt-21	20.8388	14.975	10.4259	11.8649	15.5739	11.4852	12.3718	12.9615
Y54G11A.3	46.6563	35.0667	44.8664	40.3151	44.5804	39.7238	38.5688	35.6325
C01B4.6	29.4046	20.9384	20.1723	20.4475	26.877	21.9264	17.1275	21.1373
Y19D10A.16	29.4046	20.9384	20.1723	20.4475	26.877	21.9264	17.1275	21.1373
T05A8.3	24.078	21.8093	32.168	16.8753	31.8616	21.5348	22.8715	29.3593
ZK1236.7	65.6955	37.8851	53.09	46.4157	39.2799	45.2172	29.2899	34.5485
col-60	174.868	174.196	179.852	637.283	181.048	136.731	181.286	779.625
C42D4.1	341.494	352.155	550.932	283.226	316.65	367.742	585.206	289.061
rho-1	188.305	210.049	216.085	215.876	191.169	211.991	206.181	202.229
snr-2	228.603	194.24	182.031	174.065	197.453	185.983	175.089	208.479
cey-3	394.101	312.383	313.854	219.286	333.288	345.305	326.457	234.275
col-17	133.371	154.105	151.632	482.401	137.252	155.336	139.194	597.623
csr-1	110.9	93.2612	99.1865	90.7322	117.465	105.954	102.649	79.0949
T28H10.2	39.974	35.5384	45.7099	22.4192	39.6544	28.9386	30.0341	24.1586
fkb-3	40.3579	51.965	38.9155	121.282	34.1783	40.9577	30.2667	139.67
Y43E12A.2	22.4704	32.4781	36.5023	54.5344	31.2765	35.7253	35.72	53.5987
F49F1.5	34.6953	29.1033	41.9027	23.8342	32.7157	24.9163	36.9409	22.4058
R186.8	69.4745	63.2265	63.715	61.2381	59.8735	44.4579	40.3711	51.4999
arx-5	60.7647	50.9368	47.1391	59.8696	56.293	46.0478	46.0337	40.3489
Y37E3.20	9.64558	32.3693	3.46749	20.4939	8.68207	2.47977	15.2787	8.4065
C08F11.11	1033.02	995.584	961.325	611.952	959.486	809.663	1101.46	638.871
C35C5.9	73.6255	100.325	95.8596	41.5445	80.7596	80.4323	105.637	34.733
dve-1	0	0	0.843442	2.22684	0.795661	6.40706	6.88354	4.42812
F35B12.10	5.61459	1.42734	0	1.61214	0	0	0	7.1265
inx-16	43.3811	53.2351	51.2391	67.9535	46.4994	55.0058	50.9405	74.5054
irg-3	32.6078	22.3778	31.0316	18.2207	24.8761	21.5586	20.6157	18.439
R13H9.5	18.2474	29.575	28.0913	30.7235	25.9175	28.2148	25.3017	35.1597
Y25C1A.8	32.3439	22.1238	22.2692	24.0777	24.6772	21.8789	21.3948	27.0646
ahcy-1	833.083	781.918	722.233	755.688	856.635	798.96	699.645	723.94
pat-6	44.9767	42.409	34.5811	45.3023	48.7342	34.4913	32.4643	44.8808
rpl-17	2500.98	2707.79	2805.29	2874.96	2653.24	2747.72	2788.51	3059.97
F57B10.3	133.934	141.319	127.301	111.713	117.114	144.8	126.16	137.295
C14F11.6	8.90176	15.35	12.7922	18.5222	11.0222	14.8786	14.6857	18.5197
C41H7.3	8.55385	16.608	10.0276	17.4552	11.385	13.5142	6.82541	14.7835
ttr-54	9.76555	14.6242	17.2789	10.5543	10.3553	15.0566	25.6738	7.28794
lipl-7	12.009	14.9145	11.2576	11.3314	8.55336	15.0922	11.616	9.29443
brc-1	13.1607	6.32628	2.65919	4.01295	1.63813	0	9.24395	3.28649
T20D3.6	50.6033	41.3204	38.7398	40.8486	43.1529	36.4609	46.65	40.0145
F22E5.9	23.934	15.0476	27.7165	13.825	14.5442	11.9954	22.0227	16.6746
K08D10.14	12.5009	20.5513	11.8433	12.294	15.141	17.9991	15.8484	12.973
nlp-15	17.4436	16.3177	19.5163	13.8946	10.4138	22.2467	12.7439	15.1871
Y116A8C.23	13.9885	18.7732	17.7123	24.2517	13.7018	19.4229	18.6972	17.3665
K02F2.5	13.9045	17.8781	15.4865	21.7813	14.0762	20.0161	17.6158	25.8307
H04D03.3	24.9897	15.7613	20.3246	20.6679	12.7423	12.2327	17.3716	26.0037
C34C12.7	37.6106	28.2687	30.0359	27.3716	31.0776	26.5062	31.1852	33.603
W02A2.9	25.0857	38.8407	51.9888	29.2157	29.966	29.7691	41.2431	45.3767
C23F12.4	7.59409	11.8784	7.08726	10.879	6.494	11.3191	6.01147	11.0126
C11E4.7	5.42264	7.12462	3.50263	0.347944	9.0682	15.6617	3.54642	0
phf-10	1.90752	2.86678	6.05638	3.0851	9.1618	2.07636	11.8136	7.58776
epi-1	43.693	55.4487	56.7918	67.4895	46.4292	53.8193	51.0452	68.5436
C04G2.9	240.911	215.505	283.303	247.968	228.905	209.167	290.237	265.041
K10H10.4	43.2731	50.4772	57.2252	113.523	46.2069	57.3432	70.068	108.95
chch-3	141.78	126.417	126.2	148.224	147.525	129.648	127.09	148.365
cat-4	131.943	153.367	107.082	66.1905	133.308	146.828	97.1719	63.2736
T07A5.1	25.0017	17.5394	27.7282	18.0119	22.3955	17.7974	21.4181	12.777
B0336.5	27.2212	18.8458	21.4492	21.6421	20.4298	16.7058	22.4645	20.3763
R03G8.6	16.8318	22.777	20.8518	20.5867	18.4991	24.3824	18.4181	17.7932
aps-2	25.6855	14.7452	18.216	23.1615	22.3604	21.3806	16.86	21.7831
T04F3.1	48.4918	62.658	57.2369	67.7563	53.6135	59.6687	54.173	72.6142
nduf-5	232.682	258.652	232.556	234.816	223.955	245.307	233.32	215.294
ssp-31	64.4238	61.3516	54.9175	54.9056	45.0485	69.837	47.0453	55.9857
T08H10.3	26.5733	29.067	34.4406	28.3922	18.2183	29.0691	25.697	31.0891
sdz-27	66.2834	56.7309	60.1656	36.5341	55.1112	44.8138	54.987	39.9338
Y47D7A.13	390.394	448.754	503.863	1501.41	378.665	406.955	476.081	1861.12
T02B11.8	8.54185	6.2658	4.60379	6.8081	8.64697	3.29845	10.1393	5.58127
dhhc-9	2.95126	8.40681	5.08408	6.8197	6.00256	7.73593	5.25568	6.942
F14F11.2	8.06198	3.37482	8.68043	4.27971	9.0682	6.21722	9.56952	7.02272
Y37E11B.2	2.45938	6.19322	6.63039	6.56454	7.32476	10.9751	13.1625	5.13154
Y48G1BL.1	6.46638	2.67325	5.63466	4.43049	10.6595	7.16642	6.3603	9.14452
F28C6.5	3.40714	9.83416	4.89665	26.2118	6.38869	7.00031	8.08119	24.0433
bath-13	5.49462	8.50358	3.61977	6.8081	4.52825	7.83085	6.16263	7.9683
F57B10.5	78.3763	95.499	77.503	99.9179	75.3187	83.2918	81.8932	103.196
pinn-4	70.8662	81.3828	76.355	82.5903	66.5547	79.8272	56.7078	81.1706
C12D8.9	0.035991	0.0241923	14.1628	17.0261	5.54623	12.6836	9.75556	10.044
C17E7.12	12.8248	22.4988	13.8231	6.50655	7.87471	8.09188	6.93005	4.05911
C31H5.6	16.6278	0	14.9125	23.9849	7.21946	10.1682	2.29064	4.1283
F16B4.4	832.507	1025.74	947.877	371.593	763.566	768.207	968.475	463.142
drr-2	93.9484	89.3904	100.744	100.753	113.113	90.8853	97.0673	99.5173
flp-28	53.2186	48.3482	39.8175	44.7572	39.9352	27.3605	47.3941	61.7976
Y52B11A.19	1.9915	4.17317	0	2.37762	0	3.07302	2.3604	0.864867
F20B10.3	5.25468	1.258	2.01489	12.8507	2.28168	0.86614	1.77902	12.408
C37A5.11	0	3.78609	1.6166	5.98464	2.02426	3.47642	3.56968	1.3146
linc-10	0	4.54815	5.84552	5.40473	1.83704	2.08823	1.61624	7.09191
C02B4.4	3.74306	2.09263	2.69433	1.99488	3.36986	0	2.96504	2.17946
his-13	4.73881	1.27009	1.52288	3.02711	2.39868	0.913599	1.12788	3.29802
his-25	4.73881	1.27009	1.52288	3.02711	2.39868	0.913599	1.12788	3.29802
his-9	4.73881	1.27009	1.52288	3.02711	2.39868	0.913599	1.12788	3.29802
atgp-2	5.33866	0.616903	2.24918	4.38409	2.19977	1.80347	5.15103	1.38379
C45B11.5	1.73956	5.83034	1.87432	0.695888	0.585045	1.34074	1.03486	2.27172
F25A2.1	0.63584	3.45949	3.76035	0.255159	1.49772	3.1798	1.51159	0.830272
T08D2.4	1.05573	4.66911	1.1363	1.68173	1.40411	2.44418	2.6976	3.07893
gei-1	2.89127	5.03199	4.58036	5.24236	0	2.66961	1.51159	8.27966
sma-4	4.75081	1.68136	3.01062	4.81322	2.29338	0.949194	2.26738	5.98488
K09E9.5	0	3.20548	6.25553	4.9524	2.52739	3.35777	0	6.05407
F16H6.7	2.06348	2.43132	1.33545	2.30803	0.842465	4.78157	1.96507	3.96686
K02A6.2	4.42689	0.737864	0	0.707486	2.38698	2.05263	0	0.772614
F15D3.9	1.27168	4.24574	0	1.00904	1.70833	2.93064	0	4.41659
gpc-1	1.73956	2.91517	1.87432	5.54391	1.17009	4.02221	4.1278	6.0656
Y39A1A.9	1.36766	3.10871	2.09689	3.57222	1.57962	3.76118	2.54645	3.39028
let-4	1.16371	3.41111	2.13203	2.77195	1.80194	3.48829	2.20925	3.33262
fbxa-63	0.899774	2.78211	1.6166	2.87634	2.03596	3.95102	3.22085	2.09874
nhr-40	0	3.53207	0	0	0	0	4.99987	1.9373
pssy-2	31.4441	23.3697	30.2116	20.7839	28.3279	23.6231	23.8598	21.5871
Y116A8C.30	16.4479	8.63664	26.9433	22.0828	22.9221	19.4585	29.5109	24.9773
Y48E1C.2	12.8488	19.8981	17.314	15.5531	15.6792	20.0161	14.0927	15.4984
F54E4.3	13.5686	21.6158	15.346	14.3237	15.3399	17.5245	10.8718	12.9961
ssq-3	84.6267	87.9147	88.4794	71.3749	70.6851	92.2854	88.6372	73.8827
C56A3.4	0	1.22171	0	6.10062	11.2563	2.11196	2.30227	0.0115316
T05G5.5	0	0	4.34607	4.3261	10.8584	3.3815	0	8.64867
spp-18	170.993	133.057	90.4592	43.5626	123.737	120.109	128.962	36.8894
F56F11.4	40.2619	25.4019	24.5418	19.2065	30.9138	31.3946	25.7319	22.9709
F43G9.13	33.5436	31.5104	32.5311	32.6023	38.0396	25.8655	26.29	27.4566
F35H8.4	31.5041	29.7202	25.4673	34.516	25.9175	41.7645	32.7317	36.8664
cgp-1	57.7535	68.0287	84.0865	65.3323	60.1192	70.9523	85.6838	59.7681
aldo-2	607.215	644.288	596.314	449.404	632.89	687.43	611.24	445.902
F08D12.7	10.8933	15.7613	13.2022	13.0015	10.2968	15.1159	13.581	15.1755
poml-2	16.3999	11.0438	12.0542	6.33258	14.708	10.5479	9.74393	6.71137
C33B4.4	15.5601	20.8779	13.4131	18.6034	6.30679	9.59873	18.4763	18.9809
F46C8.10	2.36341	3.95544	5.08408	0	0	3.64253	0	0
F52H3.5	34.7793	43.3163	64.7342	53.6646	37.361	46.3325	60.0798	58.7533
pho-11	303.536	272.961	268.765	226.384	268.033	242.875	269.993	190.709
C27D8.3	5.85453	0	0	0	0.0117009	1.69668	1.44182	3.04433
C16C2.4	56.0139	64.1216	61.4541	66.8284	49.5416	62.1248	61.2193	77.0539
far-6	117.702	110.728	144.475	130.061	123.667	101.433	150.705	111.418
mlt-8	40.6338	60.0694	39.7004	155.844	46.0313	46.2139	35.1735	195.252
gpd-4	75.581	67.8835	72.3017	40.7094	79.2736	64.9249	71.161	44.9385
F08G5.1	26.5613	11.9752	34.6749	11.8533	19.5054	22.0213	18.0809	13.9417
lbp-3	115.459	110.583	99.0108	122.314	65.5601	103.652	86.2187	100.428
C49A1.10	38.7023	28.7283	30.6802	35.4439	34.506	29.8403	26.4063	26.3496
exos-7	37.0467	29.0912	31.3597	33.2634	35.7228	29.6979	28.2783	31.4927
pah-1	44.2209	37.0867	47.6545	0	88.1078	34.0998	0	44.0621
F17C11.4	59.3851	57.9526	62.239	42.5767	45.5516	66.6097	57.638	32.9111
acbp-4	15.0922	6.60449	14.8422	9.40608	9.30222	8.60207	13.2438	5.14307
F53C3.1	5.02674	11.7091	12.3353	13.3494	10.367	12.2683	9.61603	11.9121
ZK1248.20	10.9892	7.89878	10.6719	10.5195	12.2508	7.20201	12.4067	9.58272
ceh-88	8.45788	12.1203	7.97756	9.26691	7.38327	11.4259	9.62766	9.82489
C46C2.2	36.5068	47.6709	46.6353	31.9876	46.9323	52.4192	44.3826	29.6707
F14F9.8	2.3994	2.00796	1.28859	5.72948	4.85587	0.925464	5.6859	1.03784
R10D12.7	0	3.71351	0	0.881458	0	0	5.26731	4.82019
Y105C5A.1272	4.15096	4.64492	8.96157	15.4487	11.2212	4.27137	3.29061	6.031
K02D10.1	20.7668	20.8779	21.1915	26.2002	20.1255	8.78005	16.4182	15.36
sym-1	12.8248	20.7328	13.8231	16.7245	17.3173	19.8856	14.1973	15.3139
F57F5.1	984.449	852.475	760.246	486.727	909.558	901.39	760.225	415.609
pir-1	34.3954	31.3653	30.9379	30.8162	39.4086	27.9775	31.8945	29.1633
F28H1.4	31.3361	36.3247	26.5567	28.9489	28.1056	37.3152	32.9178	39.7262
aqp-8	77.5605	69.2383	177.24	29.6448	92.0393	75.4847	169.333	23.9626
F54E7.11	0	11.7695	0	11.2386	5.68664	2.17128	6.66262	4.88938
T21C9.13	33.5196	23.6842	25.5727	12.3056	28.7257	25.2723	19.6739	8.53335
lsy-22	30.8802	23.7568	17.97	22.6164	30.5862	25.0469	26.1621	22.4865
R107.5	74.7772	58.6663	64.371	55.4507	67.8652	63.0384	56.173	57.4387
K07A12.8	0	0	2.81147	5.03359	0	4.02221	0	0
Y73F8A.1165	0	2.39503	2.29604	8.38545	0	1.3526	0	0
2015-06-01	0	3.22967	0	0	0	0	7.39516	1.76433
unc-57	3.14321	0	7.53241	2.60958	0	0	0	0
col-90	35.6311	44.6831	40.2158	161.632	33.3359	41.3255	48.9639	206.795
C35B1.4	148.559	144.089	121.503	66.3065	144.986	110.427	138.148	99.7595
R02D5.10	3.09522	12.9671	4.43979	8.21148	6.95033	3.1798	2.4418	8.07209
maf-1	2.85528	4.30622	1.85089	4.09414	2.70291	7.48677	2.03483	5.47749
fbxc-54	3.44314	5.54003	5.57609	5.03359	2.32848	6.64436	6.4882	4.751
C39D10.2	0.971756	5.72147	8.39928	1.55415	4.59845	6.00365	8.09281	2.54847
C07A9.13	2.48338	7.1972	5.93924	3.1315	3.07734	4.25951	6.22077	3.92073
C41H7.5	2.32742	3.72561	4.04149	2.72556	4.13042	8.51902	3.47665	2.84829
Y18D10A.3	2.89127	5.50374	4.24064	8.15349	3.36986	6.27655	4.6743	7.32254
F35F10.6	3.81504	6.39885	3.65492	3.37506	2.5742	5.55279	5.03475	5.53515
T08D2.5	4.05498	7.93506	5.70495	1.8441	2.42209	4.11713	8.96488	2.72145
R12B2.2	3.61109	4.66911	3.53777	4.964	2.87842	6.82233	4.6743	6.56145
acl-5	4.48687	1.99586	1.9446	9.18572	6.82162	4.41375	1.77902	2.3755
Y94H6A.12	20.3229	11.5881	21.0158	10.3571	12.0636	10.6547	13.5113	14.1607
F21D12.3	8.93776	14.6847	17.1031	16.2954	13.5496	17.2991	18.8484	16.9975
R144.6	15.1042	10.0035	10.8476	13.5118	16.4515	12.8734	14.4764	13.6188
Y46G5A.14	19.5671	21.1803	17.1617	23.7994	19.2831	30.3979	30.6504	35.2289
egl-27	18.1634	25.16	26.0061	15.0312	20.7574	25.9605	14.9647	16.8937
grl-7	17.6476	25.8132	16.7283	54.7896	21.8924	26.0198	23.418	64.3
fbxc-50	29.1527	19.5957	24.8933	12.7579	22.1615	19.6483	16.8368	12.8116
moma-1	143.04	165.282	148.106	128.067	122.169	134.75	152.147	125.786
mlc-4	272.224	313.496	292.136	282.588	268.395	280.333	303.004	307.005
F42H10.2	41.7375	30.7121	34.874	27.8239	32.7742	29.5674	35.4061	23.7435
dyn-1	0	4.33042	11.5153	9.59165	11.2095	0	19.6274	10.3669
Y71H2AM.4	170.693	164.205	174.452	182.45	189.625	160.082	182.391	180.169
C55A6.10	7.79804	5.24972	5.48237	8.26947	3.8379	0.711896	3.94176	2.52541
ran-1	601.829	521.44	521.786	549.311	530.46	527.396	522.986	537.809
F32H5.3	10.4254	18.9304	21.0041	8.82618	9.00969	9.50381	8.44164	4.54343
asp-4	222.736	242.31	258.913	303.975	212.43	236.551	239.494	290.272
F27C1.1	187.993	161.387	210.333	180.107	180.568	170.107	213.855	179.858
dif-1	69.6785	82.3505	80.1504	76.3621	66.6834	75.9593	76.8003	90.638
Y65B4BL.1	1.07973	7.24558	1.15973	5.16117	5.10159	4.16459	6.41844	10.3553
lec-8	249.369	281.61	230.318	155.264	259.561	276.346	217.727	143.268
ZK84.5	30.3644	28.5106	20.9338	36.7661	32.7859	21.5348	31.7201	37.0163
C35E7.9	25.9495	30.9782	33.2223	32.6951	24.4081	31.9285	37.0804	38.3424
act-5	996.482	1089.8	1030.7	992.325	992.318	1029.15	986.323	929.374
C14C10.8	0	7.06414	0	4.47688	3.79109	2.17128	0	0
F47G9.1	123.389	150.016	131.472	164.45	135.918	141.845	131.543	161.995
F40A3.3	80.2358	85.2173	96.9021	94.548	82.6084	104.316	73.7307	78.3223
lec-4	79.9119	91.3621	73.11	67.8259	71.5627	84.241	81.3351	66.4679
npax-4	11.853	0	6.38439	0	6.00256	8.26985	0.255807	2.58307
H03E18.1	5.06273	9.79787	6.20867	10.8559	5.31221	8.16307	5.73241	11.866
T06E4.5	5.71057	9.58014	7.18097	13.651	4.94948	8.35291	6.40681	14.3683
Y75B12B.12	6.51436	5.45536	0	7.78235	10.9871	5.01886	3.86037	2.83676
nuaf-3	8.02598	0	17.6069	14.2541	9.45433	10.3699	10.4416	13.0653
T02E9.5	4.31892	9.66481	6.98183	11.4706	6.31849	7.77153	5.98822	11.2894
fbxa-107	9.5496	5.3344	8.72728	10.6007	7.8045	5.35108	10.6509	6.29623
T03G6.1	4.66683	7.37864	7.11069	14.892	6.494	10.5954	7.51143	16.0404
Y22D7AR.6	6.80229	9.27773	8.86786	9.71923	4.21232	8.31731	9.44162	8.89083
F17B5.8	6.87427	10.2454	1.64003	6.08902	4.11872	7.0715	4.53477	4.65875
wve-1	0	3.78609	0	5.06838	1.04138	2.72893	7.94166	0
ZK418.2	0.839789	0	7.82527	5.31194	4.91438	0.937329	0	0.841804
sti-1	154.077	127.663	133.006	143.747	138.223	132.602	129.787	147.904
F28C6.8	47.1961	20.8537	37.9549	55.0215	30.5511	38.4661	15.5577	40.1759
D2030.11	25.5056	19.0151	32.0625	22.0133	27.2631	21.1196	23.5575	24.0664
C54D10.10	29.8005	21.7247	35.8229	28.5546	22.7348	18.6517	29.2318	27.0761
suds-3	22.5663	22.1964	27.5876	15.5531	29.8724	18.4025	24.2203	20.4109
aakg-1	36.8427	43.4009	51.7546	32.8343	38.5896	47.2343	49.6731	27.9294
mrpl-13	49.7395	38.6471	39.8292	38.1695	40.3447	36.6033	36.8479	43.3125
thn-2	75.485	73.859	136.017	78.4846	83.3806	111.673	161.961	63.412
lact-9	9.06972	0	0	8.50143	3.873	5.94433	7.73236	4.61262
glrx-21	14.8523	4.80217	26.463	19.7748	25.4144	23.5163	30.1039	32.346
F25H5.8	149.638	213.037	178.107	146.937	147.993	134.18	154.961	190.939
phip-1	34.5873	30.4218	35.4597	37.6359	29.8139	20.8229	19.0344	30.8584
rps-15	2991.81	3378.63	3265.5	3171.68	2962.71	2970.25	3185.44	3312.61
21ur-14437	13.5566	10.4873	4.49836	9.9628	11.97	5.62398	6.18589	7.26488
F33G12.6	8.02598	12.205	12.1713	14.2773	8.88098	12.6006	11.4764	17.8393
C02F5.2	5.30267	14.6	13.0499	17.49	11.7477	10.5123	9.88347	12.5233
asah-1	142.464	144.138	126.797	69.5772	142.915	177.037	126.532	56.8852
T23B3.2	44.8567	44.9613	58.9472	86.3017	59.0895	40.5069	51.9754	68.6128
F44E2.12	18.3554	0	11.7262	0	0	36.2829	0.697656	8.93696
mdt-15	45.2526	62.9483	59.7087	51.6233	55.7782	56.8686	61.4403	49.0552
sas-6	41.9415	31.9338	37.0646	30.6307	35.6409	31.2048	34.2898	30.1204
cTel55X.1	39.2901	27.9784	47.4671	29.4825	37.6535	35.666	34.6386	28.0101
ncbp-2	57.7175	0	6.32582	32.7183	36.6004	51.1616	52.301	58.3266
F16B4.5	5.45863	0.459653	7.34498	1.76292	1.83704	2.10009	1.61624	0
K01D12.15	44.1969	41.3204	60.0015	65.6338	61.0085	45.68	47.4406	64.7151
K07C11.7	19.0392	13.8743	34.6046	31.1874	18.5225	13.8938	11.8369	33.0033
F08G5.3	11.5771	16.1846	12.4759	8.7102	11.7243	16.8719	7.76724	6.7229
cst-2	10.8573	14.8661	11.1522	16.6201	12.9997	18.9602	8.81373	14.968
T04C12.7	12.5129	16.7169	21.0041	5.90345	10.952	16.0888	18.1623	3.63244
gst-24	12.069	13.8743	10.6016	6.76171	11.4669	18.9602	7.43004	11.2894
ulp-3	14.2404	16.0395	20.6058	12.3984	10.1915	17.8449	20.0692	17.0436
acn-1	11.5771	16.6564	10.543	40.0831	12.4732	16.5872	11.1276	48.2596
C18H2.2	13.9645	10.6567	13.4248	12.1084	18.8502	13.265	15.0926	13.6764
arf-3	278.522	318.503	296.353	352.838	296.782	309.888	290.504	384.762
C46G7.2	148.499	143.17	124.103	129.226	158.734	131.119	134.566	113.205
atg-7	15.4401	22.0513	16.9391	18.9513	16.1472	20.7043	20.9762	17.8047
W04B5.5	23.4901	16.0879	19.1297	16.8869	19.5288	16.5634	16.3252	15.7175
F56C11.3	22.4344	14.8541	15.8965	9.88161	20.3245	17.7499	13.3136	12.8577
abu-7	28.7568	18.9063	33.1285	89.5376	30.4106	26.9927	28.8713	117.172
T12F5.1	31.6121	21.8335	24.0381	21.329	22.5944	20.3602	17.6623	13.9301
Y61A9LA.7	0	5.24972	0	8.55942	2.42209	2.07636	2.12785	21.0451
dod-19	243.959	283.666	287.063	220.921	255.396	262.915	298.795	204.512
pas-2	236.737	202.441	217.632	225.015	219.72	211.919	219.285	220.749
rab-1	222.676	258.688	238.964	294.825	244.841	253.292	255.203	290.111
F35G12.11	39.95	40.0624	47.7248	20.7607	52.7711	36.8406	49.5103	28.7482
F32B5.1	42.3974	57.9042	48.2051	60.4147	48.1609	51.126	58.9868	52.5839
spp-17	388.498	373.166	250.795	354.845	338.963	278.114	230.459	323.402
col-77	452.406	525.492	513.035	2224.83	448.074	457.962	473.72	2491.59
T06E4.9	25.3736	24.4826	41.6332	104.743	33.9326	21.4637	26.104	123.042
F55H12.2	30.8802	51.7836	37.4278	21.5261	41.6786	38.6915	71.033	21.8523
gst-6	49.9315	64.7143	45.007	84.6316	52.0924	56.3703	39.3478	100.428
C06A8.6	42.9372	48.2999	50.7823	52.5627	41.1755	53.1074	43.5221	55.6398
C14A4.11	43.3931	33.845	36.9357	37.3344	36.6121	31.4539	39.1618	33.257
ccch-1	41.5336	60.1541	73.9066	79.8879	59.2066	60.084	59.8589	80.1097
F57F4.4	572.412	625.914	766.068	661.905	648.031	708.657	700.726	569.544
blos-2	33.6755	28.2324	40.2275	22.7439	32.6104	25.4028	33.034	26.142
smu-2	35.4871	26.297	28.2085	28.6706	30.75	27.2656	30.3829	27.03
vab-10	109.952	128.159	113.97	114.184	113.826	124.926	111.009	114.405
R09H10.3	124.013	94.0837	95.4496	83.7037	96.8484	99.3688	87.1605	91.8719
C04H5.1	38.8462	37.1472	31.8165	40.2339	41.4329	28.1673	49.8243	46.6913
ZK632.14	15.4401	22.0754	17.6069	15.5531	18.0779	22.401	17.2554	13.8379
lsm-6	67.1711	45.0702	33.2925	55.6594	38.9991	42.4764	52.6498	45.6304
brp-1	181.454	176.434	246.894	120.806	181.668	232.814	207.843	98.4334
taf-12	23.4661	10.0519	15.9903	14.6716	11.3967	14.6532	22.5576	12.6501
F57F4.1	12.1889	17.4789	17.5834	16.2954	12.4732	16.6821	11.9067	17.6779
R09F10.8	20.3469	11.3099	12.4173	3.51423	14.5559	13.9887	15.7205	4.69334
cri-3	252.956	225.847	228.901	277.369	238.137	222.076	231.227	266.206
vit-4	1273.58	1312.87	780.09	301.111	1195.9	1354.77	694.68	242.659
B0041.11	5.72256	0	5.86895	4.31451	1.83704	2.10009	0	2.3755
rmd-6	45.2166	34.4135	33.5268	41.6605	36.4249	32.3082	39.9059	30.7201
fipr-13	30.4364	34.4014	51.3328	13.709	50.7351	32.6641	50.2894	13.8263
mdt-19	39.0862	32.3814	40.5907	27.012	42.2754	34.6812	38.0223	29.9359
rskd-1	12.045	10.4148	11.9136	15.2515	14.5676	6.98844	14.4415	8.57948
ins-37	11.5651	13.5719	15.592	16.133	5.86215	12.4938	8.93	19.6613
lin-56	13.6526	7.91087	11.3396	12.7	12.2976	9.43262	11.1509	13.1344
ZK1248.19	10.4494	9.689	6.51325	8.76819	15.2229	8.05629	11.7555	11.9698
F35C5.12	12.3209	8.39472	7.47384	3.67661	13.5145	9.50381	16.4647	7.3802
T04A8.6	87.0021	75.9758	76.6712	80.7462	84.7613	73.088	73.8469	78.1148
Y66H1A.4	245.014	204.207	208.764	221.93	206.93	204.017	201.634	245.426
F27C1.18	10.2694	0	3.69006	19.0905	0	5.27989	4.06966	11.9236
F14H3.6	40.4778	27.2768	29.3448	19.2877	27.8364	27.4198	31.8945	12.5233
F14B8.4	34.0714	29.9984	31.2074	14.9268	33.9209	24.9638	24.2784	14.8411
rfp-1	32.6678	27.7848	26.4279	24.6808	34.7634	27.0283	30.8015	29.048
R05D3.6	98.0874	127.276	74.5392	84.7244	82.936	83.4104	94.4045	97.1072
ZC262.5	98.0874	127.276	74.5392	84.7244	82.936	83.4104	94.4045	97.1072
Y39G10AR.32	32.2719	28.9581	18.6026	14.95	22.2902	13.8938	24.9528	15.0371
max-2	15.1882	17.2128	24.1201	29.2621	10.5308	23.9434	0	18.6119
T09A12.5	71.67	68.6939	38.6109	66.6081	55.4272	31.5844	83.3583	57.9576
alh-6	25.1457	0	5.33009	0	6.13127	15.1041	14.6392	8.46416
Y55F3BL.5	76.9127	47.2959	71.8215	63.3142	55.3804	63.2638	45.6616	71.4495
aly-2	125.812	109.869	113.923	105.125	128.347	114.722	118.729	119.559
M28.10	142.524	177.027	170.387	157.851	162.736	162.799	156.996	156.748
Y97E10AL.3	53.5665	51.336	44.1636	43.9801	33.2072	51.8379	44.7779	39.5071
unc-132	10.1495	12.6647	16.3651	15.6343	1.41581	6.41893	24.1622	14.3798
skn-1	12.6328	4.08849	1.6166	6.62253	7.00884	7.77153	4.97662	7.63389
H14A12.5	8.04998	5.52793	4.74436	6.41377	3.8496	13.5497	5.17429	5.09695
C05D12.7	8.50586	11.201	10.4727	6.77331	3.27625	7.48677	10.0928	2.11027
F41H10.5	5.65058	12.834	6.80611	6.10062	6.5174	6.41893	4.74406	7.24182
Y80D3A.9	4.29492	10.5236	5.69324	5.52071	7.8045	8.40037	12.1508	5.46596
clec-180	5.83054	10.0398	5.1778	10.102	6.14297	8.53088	5.82543	11.7622
pqn-47	5.38665	9.689	6.94668	12.9435	6.75142	9.12413	6.84866	12.4771
Y87G2A.16	6.40639	9.67691	21.2852	5.92665	6.06107	9.49194	18.5809	5.36217
odd-2	5.83054	9.16887	9.03186	8.13029	6.63441	9.83602	8.65094	7.29947
C10A4.4	7.82204	7.78991	10.0159	5.45112	4.62186	10.9395	9.31371	3.41334
linc-21	5.31467	5.35859	13.7528	4.23332	7.18435	13.1226	12.6276	4.63569
K07H8.3	96.8157	82.9311	76.4252	88.2734	88.4237	77.4661	93.4511	87.0286
pgp-6	17.1917	18.4587	18.1692	6.52975	28.48	15.9583	26.6272	12.3503
C34D10.2	14.8883	20.5755	27.6344	16.6665	19.3299	24.9519	28.2318	16.4209
use-1	22.9502	18.9425	17.6654	18.5686	22.6178	15.7329	15.9996	20.7337
rbx-2	21.9305	15.4468	21.7421	20.9694	23.0976	18.9364	19.7902	17.5741
ZC116.5	20.023	19.0877	14.7134	2.18045	14.1347	6.31214	19.453	1.57982
col-125	652.18	722.175	775.674	2493.42	628.877	671.033	742.527	2963.64
C39B5.5	297.897	282.771	324.526	159.706	264.955	223.986	280.923	170.494
F43G9.3	32.8358	25.9583	32.6834	30.3987	36.7291	30.3861	33.0457	37.3161
T24D1.3	29.3206	23.9262	38.0838	18.3598	39.4086	32.5099	34.1968	16.4209
W01D2.1	1300.45	1537.02	1369.04	1363.37	1206.51	1200.39	1336.8	1424.32
H40L08.2	51.2271	42.0099	55.9249	59.858	49.3193	41.2069	57.4171	44.6617
rpl-37	1300.45	1537.02	1371.03	1363.37	1206.51	1200.39	1336.8	1424.32
F44E5.4	86.5823	97.8335	53.9452	74.7152	72.2063	84.941	48.5104	62.3281
F44E5.5	86.5823	97.8335	53.9452	74.7152	72.2063	84.941	48.5104	62.3281
C02F5.7	0	0	4.66236	0.753879	13.9358	5.76635	0	13.3535
mmaa-1	12.8488	4.19736	0	8.50143	1.52112	1.75601	18.1274	10.1132
iftb-1	201.465	181.369	190.759	197.331	197.488	181.071	198.762	189.325
smn-1	44.9407	38.0907	36.4086	38.297	38.3673	30.9912	37.8711	27.5258
Y60A3A.21	42.2534	65.561	69.8651	45.1515	48.5236	43.046	61.0798	56.3086
C01A2.3	45.8645	41.1752	39.7472	48.8513	51.3201	40.756	38.1851	45.7687
Y39B6A.13	19.771	15.9669	19.364	14.3237	15.8313	10.3937	17.6042	9.00614
C05C10.7	17.0117	14.9992	16.4471	13.5466	18.6512	11.77	15.5345	8.72939
btb-14	22.9262	31.1475	27.8219	22.9179	22.7231	26.6249	26.1854	22.9939
Y66D12A.16	25.8295	27.7848	19.2117	25.7363	19.9266	29.4013	24.6389	23.9972
C16C8.12	6.32241	4.86265	6.81783	3.78099	7.11415	2.0289	8.13932	6.42308
Y73B6A.3	6.93426	2.58857	2.49518	1.8441	6.23658	4.15272	5.48823	1.34919
T28D9.9	4.10297	5.50374	2.64747	3.92017	2.77311	7.59355	3.89525	5.00469
C10C5.5	3.45513	6.97947	6.86468	6.40217	3.79109	6.1579	5.86031	4.10523
T19D2.3	6.39439	4.59653	4.92008	8.73339	6.78652	2.81199	7.59283	1.59135
Y75B12B.3	7.47412	3.58046	3.45577	5.94984	5.76854	4.11713	5.06964	3.72469
F22H10.6	7.1742	2.06844	1.99146	0.974243	5.39412	5.22057	3.65107	2.87136
mltn-1	3.93501	4.88684	4.77951	5.14957	3.59218	7.72407	5.41846	3.97839
K12C11.5	2.87928	7.24558	3.10434	7.4576	4.85587	5.55279	10.2555	3.13658
fbxa-192	2.98725	6.08436	7.33326	16.0866	4.62186	6.47825	8.61606	10.2746
ZK813.3	195.899	159.197	169.262	40.1063	164.983	165.29	192.286	41.2022
Y54G2A.18	134.534	154.722	160.547	145.939	148.871	160.865	163.914	155.342
ZK669.4	97.7994	116.135	110.175	113.72	104.056	111.174	109.381	110.38
hpo-13	36.9987	23.9745	31.2659	25.8986	33.0433	33.0557	29.3365	25.6923
B0025.4	21.3306	17.8902	23.6632	22.1408	24.8761	17.4533	21.4878	14.6335
M106.8	25.0857	18.2652	24.4833	17.3508	21.0967	17.1567	14.0578	16.075
F53C11.1	16.3039	24.1197	24.085	21.0158	19.0374	21.9027	23.0575	20.7453
stim-1	23.1662	19.0272	18.2043	19.3225	22.7466	16.6228	26.6388	17.7125
brc-2	17.5636	21.7005	19.1649	16.2026	18.5576	24.5841	25.79	21.7255
M05D6.5	54.2864	44.042	30.4108	42.9711	41.468	35.5355	44.1035	42.5976
stl-1	46.6563	41.7317	47.2211	42.5767	51.5308	40.1153	49.0104	42.1017
T25C12.12	25.4696	7.12462	27.447	3.38665	2.86672	9.82416	15.1275	14.795
elo-1	175.132	98.8617	155.767	133.054	163.169	188.474	121.52	116.988
cal-1	11.2172	17.8176	9.61759	16.4577	7.57048	9.61059	3.6627	12.3964
hpr-17	12.8368	8.99952	10.9882	10.2296	14.4857	10.5835	15.6624	10.8743
K03H1.7	29.8125	29.0065	24.413	22.8019	28.1758	17.477	18.4065	11.4278
rpl-21	2467.73	2850.25	2719.86	2708.49	2584.09	2529.25	2666.43	2910.33
C26B2.7	26.4294	40.135	24.6238	27.3136	31.8264	31.3946	33.0805	29.8552
W04G3.5	37.2626	44.6952	44.6087	42.6695	33.8858	41.7052	32.9061	43.9468
pqm-1	35.2232	39.9777	47.3499	34.5044	36.1792	45.6562	46.6267	43.4278
rpl-1	1016.06	304.871	827.101	1149.47	893.656	1128.11	570.799	634.374
F23D12.7	48.0719	68.2343	45.827	36.8241	27.4503	27.0995	41.7199	40.2567
cdr-6	53.2306	63.3354	49.8334	55.1375	46.2654	53.1193	39.9059	49.4819
T21C12.8	10.4134	2.04425	3.71349	4.58126	0.666951	2.7408	0.523242	3.92073
isp-1	525.012	541.931	505.257	487.446	501.384	553.772	489.778	488.361
Y39A1A.20	18.2354	13.838	13.0968	13.1523	18.1715	13.3955	23.7203	20.4224
C06A8.8	21.8585	15.1323	20.4066	20.923	14.942	12.7548	9.58115	17.8624
T07C4.12	17.9835	16.1967	17.9349	16.9797	18.4289	11.8056	14.2322	17.4011
Y52B11A.8	50.5193	34.1595	34.5343	15.1472	36.6706	38.9526	43.8593	19.8689
F44G4.3	15.3681	31.0871	21.4258	15.843	21.9743	16.7295	27.9063	20.4685
F13B9.1	17.4916	22.6077	18.8486	25.7131	19.9968	25.0706	21.4064	27.2606
tag-209	41.2816	29.563	39.0678	24.0661	31.9435	29.5081	43.0454	31.5734
T07A9.15	20.5988	25.2446	18.7783	23.9733	37.4312	20.7636	22.5692	35.8747
cebp-2	24.8937	39.2399	31.1136	32.6023	22.8519	19.9687	28.3714	30.3511
Y71H2AM.5	735.235	873.873	813.207	760.93	755.047	730.844	835.874	758.846
nxt-1	69.5825	55.4124	56.8035	57.2716	64.0507	59.2297	68.4285	60.8174
C23H5.15	5.23069	1.99586	2.56547	1.13662	3.53367	1.10344	2.25576	0.415136
C09G1.5	1.96751	2.47971	2.12032	2.35442	6.64611	0.759355	4.6743	5.14307
tpra-1	3.88702	1.5725	0.620867	0	4.10702	1.41193	2.05809	0.138379
C16C8.20	5.29067	1.65717	3.5612	5.26555	3.12414	1.53058	4.70918	1.15316
W02B3.4	4.70282	1.77813	1.52288	0.37114	3.8379	1.63736	3.06969	1.23388
F15A4.10	2.60335	6.5561	2.81147	0	0.877568	2.01704	6.19751	0
cls-3	1.45164	4.35461	3.13948	2.02967	1.77854	3.58321	3.34875	2.14487
glb-19	3.63509	3.42321	2.44833	0	0	5.25616	3.23247	1.57982
C01G10.16	2.65133	3.32644	1.42917	2.11086	0.889268	5.10192	1.56973	0
C03A7.13	3.46713	1.93538	2.49518	4.83642	4.68036	1.56617	3.77897	3.27496
W09C3.1	6.32241	2.4918	1.33545	6.35578	1.60302	0.88987	1.15113	4.49731
C07H6.9	1.37965	6.96737	1.48774	3.86218	2.34018	1.60177	2.46505	2.4101
F26F12.4	1.25968	4.77797	3.40891	13.1059	2.5625	3.90356	2.25576	12.6732
glb-17	2.15946	3.97963	4.18207	2.74876	1.46261	3.99848	1.02323	2.97514
B0024.18	0	4.72959	4.80294	5.55551	3.52197	3.10861	5.29056	7.09191
ins-4	3.73106	1.5604	3.01062	2.22684	4.41124	2.15942	5.53474	1.62595
Y60A3A.24	3.39515	1.52411	6.09153	6.30938	4.43464	2.10009	3.76734	8.67173
C54C6.5	1.36766	6.85851	1.46431	0	2.76141	2.10009	1.61624	1.18775
dct-7	3.05923	3.84657	1.65174	1.2178	1.02968	4.72224	0	6.66524
R09A1.5	2.83129	6.32628	4.06492	8.25787	1.2754	2.18315	6.72076	3.28649
Y81G3A.6	3.63509	1.82652	3.91264	2.30803	4.41124	2.24247	0.860443	1.89118
C04G6.10	4.59485	1.31848	5.59952	18.1279	3.38156	2.71707	1.46508	16.9168
F35D11.5	52.2709	48.0942	50.8525	62.4675	53.4146	40.8747	52.58	55.6398
T05B4.14	10.0055	7.54799	11.8551	6.77331	10.7999	5.01886	10.6858	11.7622
M04F3.2	7.29417	11.697	9.14901	7.24883	5.73344	8.4241	8.63931	11.1049
wrt-1	5.9865	10.826	9.8753	10.1368	7.32476	9.66992	6.22077	12.2234
ZC373.5	3.86303	11.1889	7.56755	15.1124	9.00969	8.67326	6.67425	10.7013
F08A8.8	6.29842	8.79389	13.5654	11.3662	7.07904	11.6514	12.4532	9.502
flp-32	7.59409	14.8661	8.18842	7.06326	5.97916	5.86127	10.523	7.72614
C45B11.9	13.0887	9.74948	9.39501	4.62765	6.86843	3.36964	10.3602	7.59929
F09E5.16	5.9745	13.3541	11.7965	9.52207	7.39497	6.90539	9.45324	8.67173
nhr-32	5.49462	8.10441	9.23101	9.80042	7.8513	11.8531	10.6858	10.1362
srf-3	7.21019	11.0559	6.59525	12.1664	6.18978	8.63767	0.662774	7.68002
pdi-1	285.036	274.727	317.989	332.368	299.134	260.85	280.83	323.575
glb-1	72.3898	62.2104	37.3926	11.9113	63.805	56.2872	31.255	15.6368
ZK822.2	39.4821	60.0694	46.1785	39.538	47.2014	43.4731	59.6031	51.0733
C41G7.6	78.9162	80.9957	91.5018	74.0657	59.9554	78.7119	81.5212	88.9659
F07E5.5	50.7712	38.9979	49.5874	50.649	46.9908	42.6307	44.5105	51.2347
F31D4.11	0	12.084	0	0	4.57505	0	16.4647	0
T11F8.5	0	11.5518	0	0	4.38784	0	0.313945	11.9928
F10D2.13	5.07473	11.7333	5.4238	18.0583	0	0	8.96488	2.191
clec-87	204.537	177.22	181.738	87.6703	189.566	179.884	211.634	88.5623
ZK632.9	396.021	474.689	417.082	395.543	333.394	347.298	515.777	471.329
C23G10.2	199.882	118.082	164.577	112.989	111.755	128.972	107.497	41.9864
R07B7.4	3.40714	7.91087	0	1.69333	1.13499	2.82385	6.66262	7.24182
fkb-6	179.079	156.887	158.227	162.467	176.052	165.172	147.601	163.667
R106.5	60.3208	34.4619	52.5277	35.4439	36.6238	44.6715	44.5337	63.4466
C05D9.9	30.4484	23.5633	57.1198	11.4358	30.8202	25.0825	46.0104	9.64038
C04G2.8	286.044	249.858	299.504	338.236	259.924	248.867	256.017	328.707
Y53C12A.7	7.21019	16.3056	15.5217	14.9152	13.1284	12.7667	6.83703	17.5626
K11H3.2	15.0922	11.6365	10.543	15.4603	13.222	8.80378	16.9531	12.7885
bath-2	14.8043	10.3785	12.6985	10.8327	13.2571	10.014	10.0463	7.10344
fib-1	699.628	600.863	626.912	621.277	589.807	595.394	597.659	648.339
Y73F4A.3	28.8528	21.011	20.0903	2.31963	20.4532	16.6228	26.29	4.05911
tag-296	24.9177	20.6118	19.4226	16.4462	24.1156	17.1923	26.8598	17.9892
R08A2.1	26.0934	19.2208	18.2394	18.5454	22.8519	18.7584	17.5809	19.9611
R10H1.1	21.2467	22.2811	19.0829	29.1345	27.0993	15.4837	21.7204	30.3741
Y17G7B.3	24.8818	19.378	22.2106	19.2529	23.7528	18.9127	23.6389	22.9132
djr-1.1	55.3301	43.4493	56.9089	53.305	52.97	48.492	57.3357	58.7071
lim-9	21.5106	11.1526	30.4576	16.5737	16.2408	16.9075	24.2784	15.902
snet-1	14.7683	14.8661	20.1606	23.5326	13.9592	23.54	19.8716	15.4292
C25A8.2	21.3786	14.1283	15.3577	17.548	17.0248	14.4871	17.6972	17.4934
F13E6.5	12.3809	18.241	18.2277	23.3354	16.3111	19.8026	11.116	23.9395
ptps-1	12.6568	15.3258	20.4535	20.1576	16.1355	22.223	13.3601	14.08
wrt-6	10.9413	20.5271	12.2885	49.0949	18.0545	17.1211	11.0113	47.5561
hke-4.2	60.0329	72.722	68.5531	92.5299	58.0014	64.6045	62.6612	98.4218
Y53F4B.48	13.4726	40.6672	14.5142	25.7479	12.7306	2.07636	9.59278	16.4209
F38B2.4	0	3.41111	33.4565	10.4963	23.5188	40.9577	5.83706	10.8397
M106.3	50.4953	35.5384	56.5692	54.372	54.5028	53.0125	49.5685	45.5035
C25D7.1	36.4468	51.1666	50.4074	40.6051	37.8641	37.2796	44.2663	37.9042
F49C12.11	289.619	383.266	313.995	314.762	278.154	259.498	327.654	399.488
hrp-2	154.629	129.453	133.147	123.706	141.452	136.637	133.404	134.435
cyp-35C1	49.7275	39.6995	28.759	62.0384	39.8533	35.2507	32.1271	62.8354
K02E2.6	33.2197	24.5431	30.6802	30.3523	28.831	25.0113	26.29	37.8812
src-1	23.0462	29.9863	29.7665	28.9025	26.4323	31.5014	28.9876	28.6329
nmt-1	46.8722	47.562	26.8964	25.0868	51.3084	66.9656	35.9642	33.1763
Y116A8C.10	0	2.15311	0.948873	4.61606	3.27625	5.77822	7.04633	5.61587
T07A9.14	62.8402	66.5408	69.1974	68.6957	56.6558	71.8065	77.8817	59.5259
cyn-2	136.382	156.343	130.956	156.412	121.022	131.475	139.089	149.818
T08G11.4	17.1557	8.20118	0	0.637897	0.479737	0	5.94171	4.85478
T07F10.1	30.8922	37.6674	35.2606	34.4465	31.7445	39.1661	42.2315	40.395
B0379.2	31.804	37.0626	36.4906	37.5084	30.9489	38.8576	32.3713	49.4242
Y47G6A.22	65.6115	80.5965	69.8183	69.2061	70.533	75.7576	75.812	68.2437
K08E4.6	32.9437	44.5984	34.6397	41.4285	44.4751	46.8309	37.2316	41.1331
his-59	49.2476	33.7482	31.9688	30.016	42.4743	44.0782	39.9059	27.0761
lsy-13	61.8805	58.8719	61.4307	45.4183	62.5296	47.436	57.452	54.2214
F42A10.7	186.625	178.019	132.256	149.732	168.762	141.596	133.799	128.358
car-1	562.695	503.03	503.722	382.715	567.95	554.84	501.138	394.771
Y50D4B.1	0	4.13688	7.97756	3.93177	9.99257	0	2.93016	15.0487
F31E3.8	13.6046	11.4067	8.79757	15.182	3.67408	14.6888	0	6.5038
dpy-4	320.727	391.782	322.289	1570.61	357.322	354.916	318.724	1954.06
ttr-1	18.3194	26.1156	11.8433	13.1407	11.5371	12.7192	16.674	10.6321
F56C9.8	14.1205	18.2168	16.9743	26.8265	16.1355	20.5263	14.8368	25.5424
ran-4	138.661	154.032	134.552	123.775	127.903	142.771	132.752	141.631
T22B3.3	57.2616	51.2029	61.4073	45.3603	53.9177	42.7731	54.3707	50.9579
F36H12.5	33.2436	27.7243	18.8252	24.2633	29.3342	24.0383	20.8483	28.0447
hsb-1	60.3928	70.0487	67.8385	49.1413	49.4363	58.4704	91.6488	66.0297
F43E2.9	0	6.27789	0	1.99488	3.36986	1.92212	2.96504	4.3474
acp-3	7.69007	4.65701	5.75181	5.78747	6.06107	3.29845	6.59285	4.65875
skr-5	3.29917	4.98361	5.69324	3.68821	4.90268	9.17159	7.05796	3.44794
clec-47	2.97525	8.46729	8.96157	2.84154	5.61643	6.41893	9.17418	3.62091
ephx-1	2.66333	8.89066	5.78695	12.4564	5.85045	5.62398	5.48823	12.6501
R01H10.4	6.81429	3.16919	9.78159	6.03103	7.90981	5.54092	9.88347	4.00145
C45E1.4	6.02249	5.05618	5.84552	5.76427	8.54166	3.71372	8.58117	8.92542
K07F5.16	3.69507	7.72943	8.61014	3.43305	4.98458	6.64436	5.11615	5.89262
B0432.6	4.17495	7.23349	7.19269	7.09806	4.69206	6.86979	6.60448	5.8119
T22C1.11	5.51861	4.45138	4.18207	5.04519	8.41295	4.41375	7.27888	5.86956
Y53G8AL.2	157.161	148.057	155.041	164.821	167.615	146.223	149.101	154.119
M01D7.11	96.4918	125.05	103.966	136.266	180.592	111.613	98.9509	168.061
F40H3.2	38.5103	34.2321	37.3458	23.3122	38.9991	29.6979	38.4176	24.8159
ZK593.3	42.9732	34.5949	42.8047	44.0961	34.7283	30.1251	44.0686	43.105
nlp-36	307.171	340.325	290.624	238.748	276.469	294.677	277.272	230.839
C49F5.11	9.09372	15.2532	9.80502	7.24883	4.09532	4.67478	7.19749	5.28145
ZC373.4	10.6893	14.467	17.314	15.5067	10.2032	15.3176	16.1042	17.5856
nlp-13	9.1417	15.9185	16.658	16.2374	12.3327	14.0955	13.3601	14.08
T20H4.5	183.206	210.521	194.847	183.169	173.91	182.957	181.984	195.541
B0379.1	71.79	78.2983	81.1462	67.7215	63.6178	77.3119	67.4634	74.2978
T05B11.9	70.6503	60.9403	55.0815	84.4924	84.6092	73.5151	60.8473	82.1277
pcp-1	96.7797	107.68	108.757	117.559	86.5633	99.7603	113.962	103.761
spp-8	104.962	100.204	112.904	65.6222	98.9896	129.328	120.671	56.1702
tax-6	53.6985	61.4	62.6842	68.2086	56.1175	66.0995	64.5332	66.7446
far-5	12.069	8.15279	6.67725	0	0	13.4904	12.1276	6.73443
Y39E4A.1	12.3449	6.70126	13.2959	10.4151	9.31392	7.2732	6.03473	8.85623
B0207.11	7.47412	12.5316	9.25444	10.4151	6.30679	8.63767	8.87186	13.6649
srp-1	6.73031	11.9147	9.93388	4.56966	7.40667	9.61059	11.5462	4.3474
F55D12.1	11.5771	6.28999	11.0116	7.59678	9.65324	7.87831	6.47658	6.52686
C30G7.2	12.2369	7.22139	11.5973	10.16	9.31392	7.4749	11.4299	9.30597
lin-15B	11.2652	7.5238	7.67298	6.06582	10.2734	7.21388	7.05796	5.88109
ddl-1	9.45363	8.7576	8.575	7.92152	12.087	6.13417	10.0346	9.52506
ZK131.11	5.77055	7.97135	14.8422	14.9732	9.0799	13.4311	7.89514	12.1658
pfn-2	177.879	221.589	184.515	246.379	185.342	179.872	191.937	280.909
rps-17	2322.6	2785.63	2660.45	2364.86	2373.75	2277.34	2483.95	2563.28
W08A12.2	16.6398	27.9179	25.9007	4.41889	23.7177	22.8163	24.1505	16.1096
lgg-3	28.1449	23.6117	17.8411	19.7864	22.9104	17.2397	24.5808	19.4653
T05H10.4	0	1.54831	5.49409	4.9524	2.34018	5.81381	0.697656	0
Y38F2AR.9	429.36	442.924	375.308	530.754	422.344	330.153	354.933	462.185
sup-1	45.2646	60.5774	70.568	56.019	49.4129	50.509	77.7654	69.616
unc-115	50.0754	64.6296	60.9621	65.3091	57.8727	61.1044	56.7311	52.7915
Y111B2A.35	2.53136	5.6247	3.49091	1.53095	10.0862	0	0	0
[truncated: 12,079 more rows]
